# Supplementary material for: Restricting datasets to classifiable samples augments discovery of immune disease biomarkers
Source: Nat Commun. 2024 Jun 26;15:5417. doi: 10.1038/s41467-024-49094-3 (PMC11208602; doi:10.1038/s41467-024-49094-3)
Supplement: Supplementary file 9 — Source Data [file 41467_2024_49094_MOESM9_ESM.xlsx]

## Sheet: Fig1a_1
Biomarker value	dist_positive	dist_negative
0.5	8.82475e-47	1.59837e-05
0.539078	1.55402e-46	1.90422e-05
0.578156	2.73242e-46	2.26514e-05
0.617234	4.79706e-46	2.69035e-05
0.656313	8.40891e-46	3.1905e-05
0.695391	1.47177e-45	3.77786e-05
0.734469	2.57205e-45	4.46652e-05
0.773547	4.48801e-45	5.27266e-05
0.812625	7.81926e-45	6.2148e-05
0.851703	1.36023e-44	7.3141e-05
0.890782	2.36265e-44	8.59473e-05
0.92986	4.09752e-44	0.000100842
0.968938	7.09545e-44	0.000118137
1.00802	1.2268e-43	0.000138186
1.04709	2.11791e-43	0.000161393
1.08617	3.65071e-43	0.000188208
1.12525	6.28323e-43	0.000219144
1.16433	1.07976e-42	0.000254776
1.20341	1.8527e-42	0.000295749
1.24248	3.1741e-42	0.000342788
1.28156	5.42968e-42	0.000396702
1.32064	9.27394e-42	0.000458395
1.35972	1.58158e-41	0.000528874
1.3988	2.69311e-41	0.000609259
1.43788	4.57883e-41	0.000700789
1.47695	7.77305e-41	0.000804841
1.51603	1.31754e-40	0.000922932
1.55511	2.22985e-40	0.00105673
1.59419	3.76811e-40	0.00120809
1.63327	6.35781e-40	0.00137902
1.67234	1.0711e-39	0.00157172
1.71142	1.80171e-39	0.00178862
1.7505	3.02608e-39	0.00203235
1.78958	5.07472e-39	0.00230577
1.82866	8.49728e-39	0.00261198
1.86774	1.42064e-38	0.00295434
1.90681	2.37152e-38	0.00333648
1.94589	3.9528e-38	0.00376229
1.98497	6.5784e-38	0.00423598
2.02405	1.09313e-37	0.00476202
2.06313	1.81368e-37	0.00534522
2.1022	3.0046e-37	0.00599069
2.14128	4.96992e-37	0.00670386
2.18036	8.20821e-37	0.00749049
2.21944	1.35358e-36	0.00835664
2.25852	2.22873e-36	0.00930873
2.2976	3.66409e-36	0.0103535
2.33667	6.01468e-36	0.0114979
2.37575	9.85816e-36	0.0127493
2.41483	1.6133e-35	0.0141154
2.45391	2.63616e-35	0.0156039
2.49299	4.30097e-35	0.0172232
2.53206	7.00642e-35	0.0189815
2.57114	1.13963e-34	0.0208873
2.61022	1.85083e-34	0.0229494
2.6493	3.00129e-34	0.0251767
2.68838	4.85943e-34	0.0275779
2.72745	7.85597e-34	0.0301621
2.76653	1.26809e-33	0.0329381
2.80561	2.0438e-33	0.0359147
2.84469	3.28899e-33	0.0391005
2.88377	5.28475e-33	0.0425039
2.92285	8.47857e-33	0.0461331
2.96192	1.35818e-32	0.0499958
3.001	2.17235e-32	0.0540992
3.04008	3.46927e-32	0.0584501
3.07916	5.53201e-32	0.0630546
3.11824	8.80775e-32	0.0679179
3.15731	1.40018e-31	0.0730447
3.19639	2.22249e-31	0.0784387
3.23547	3.52235e-31	0.0841024
3.27455	5.57393e-31	0.0900375
3.31363	8.80699e-31	0.0962443
3.35271	1.38941e-30	0.102722
3.39178	2.18862e-30	0.109468
3.43086	3.44228e-30	0.11648
3.46994	5.40579e-30	0.123751
3.50902	8.47636e-30	0.131276
3.5481	1.32708e-29	0.139046
3.58717	2.07453e-29	0.147051
3.62625	3.23802e-29	0.155279
3.66533	5.04635e-29	0.163718
3.70441	7.85256e-29	0.172352
3.74349	1.22006e-28	0.181164
3.78257	1.89273e-28	0.190137
3.82164	2.93179e-28	0.199249
3.86072	4.53435e-28	0.208479
3.8998	7.00217e-28	0.217804
3.93888	1.07966e-27	0.227199
3.97796	1.66218e-27	0.236638
4.01703	2.55509e-27	0.246092
4.05611	3.92168e-27	0.255534
4.09519	6.00999e-27	0.264933
4.13427	9.19628e-27	0.274259
4.17335	1.40504e-26	0.283479
4.21242	2.14338e-26	0.292563
4.2515	3.26474e-26	0.301477
4.29058	4.96517e-26	0.310188
4.32966	7.53975e-26	0.318664
4.36874	1.14318e-25	0.326873
4.40782	1.73066e-25	0.334781
4.44689	2.61604e-25	0.342357
4.48597	3.94834e-25	0.34957
4.52505	5.95006e-25	0.356391
4.56413	8.95292e-25	0.36279
4.60321	1.34507e-24	0.368741
4.64228	2.01772e-24	0.374217
4.68136	3.02214e-24	0.379195
4.72044	4.51966e-24	0.383654
4.75952	6.74889e-24	0.387572
4.7986	1.00623e-23	0.390933
4.83768	1.49795e-23	0.393721
4.87675	2.22656e-23	0.395924
4.91583	3.30453e-23	0.397532
4.95491	4.89689e-23	0.398537
4.99399	7.2455e-23	0.398935
5.03307	1.07042e-22	0.398724
5.07214	1.57897e-22	0.397905
5.11122	2.32559e-22	0.396482
5.1503	3.42001e-22	0.394462
5.18938	5.0218e-22	0.391852
5.22846	7.36255e-22	0.388666
5.26754	1.07779e-21	0.384918
5.30661	1.57535e-21	0.380624
5.34569	2.29908e-21	0.375803
5.38477	3.3502e-21	0.370478
5.42385	4.87442e-21	0.36467
5.46293	7.08129e-21	0.358406
5.502	1.02716e-20	0.351712
5.54108	1.48765e-20	0.344616
5.58016	2.1513e-20	0.337149
5.61924	3.10626e-20	0.329339
5.65832	4.47828e-20	0.32122
5.69739	6.44646e-20	0.312823
5.73647	9.26549e-20	0.30418
5.77555	1.32969e-19	0.295325
5.81463	1.90534e-19	0.28629
5.85371	2.72602e-19	0.277108
5.89279	3.89425e-19	0.267812
5.93186	5.55462e-19	0.258432
5.97094	7.91083e-19	0.249
6.01002	1.12493e-18	0.239546
6.0491	1.59723e-18	0.2301
6.08818	2.26436e-18	0.220689
6.12725	3.20524e-18	0.211339
6.16633	4.53014e-18	0.202077
6.20541	6.39294e-18	0.192926
6.24449	9.00794e-18	0.183909
6.28357	1.26732e-17	0.175045
6.32265	1.78027e-17	0.166355
6.36172	2.49702e-17	0.157854
6.4008	3.49699e-17	0.149559
6.43988	4.88993e-17	0.141484
6.47896	6.8273e-17	0.133641
6.51804	9.51769e-17	0.12604
6.55711	1.3248e-16	0.11869
6.59619	1.84123e-16	0.111598
6.63527	2.55505e-16	0.104769
6.67435	3.54022e-16	0.0982087
6.71343	4.89775e-16	0.0919184
6.75251	6.7655e-16	0.0858997
6.79158	9.33125e-16	0.0801525
6.83066	1.28504e-15	0.0746758
6.86974	1.76698e-15	0.0694671
6.90882	2.42595e-15	0.0645232
6.9479	3.32559e-15	0.0598396
6.98697	4.5519e-15	0.0554113
7.02605	6.2209e-15	0.0512325
7.06513	8.4889e-15	0.0472965
7.10421	1.15661e-14	0.0435962
7.14329	1.57346e-14	0.0401241
7.18236	2.1373e-14	0.0368722
7.22144	2.89874e-14	0.0338322
7.26052	3.92547e-14	0.0309954
7.2996	5.30774e-14	0.0283532
7.33868	7.16581e-14	0.0258966
7.37776	9.65955e-14	0.0236167
7.41683	1.30013e-13	0.0215048
7.45591	1.74723e-13	0.0195518
7.49499	2.34452e-13	0.017749
7.53407	3.14118e-13	0.0160879
7.57315	4.20212e-13	0.01456
7.61222	5.61282e-13	0.0131571
7.6513	7.48567e-13	0.0118712
7.69038	9.96821e-13	0.0106946
7.72946	1.32538e-12	0.00962
7.76854	1.75954e-12	0.00864013
7.80762	2.33237e-12	0.00774824
7.84669	3.08695e-12	0.0069378
7.88577	4.07944e-12	0.00620266
7.92485	5.38279e-12	0.00553695
7.96393	7.09171e-12	0.00493515
8.00301	9.32893e-12	0.00439204
8.04208	1.22532e-11	0.00390274
8.08116	1.60695e-11	0.00346266
8.12024	2.10423e-11	0.00306751
8.15932	2.7512e-11	0.00271331
8.1984	3.59159e-11	0.00239635
8.23747	4.68153e-11	0.00211318
8.27655	6.09293e-11	0.00186063
8.31563	7.91773e-11	0.00163577
8.35471	1.02734e-10	0.00143588
8.39379	1.33095e-10	0.0012585
8.43287	1.72166e-10	0.00110135
8.47194	2.22366e-10	0.000962347
8.51102	2.86766e-10	0.000839607
8.5501	3.69252e-10	0.000731404
8.58918	4.74739e-10	0.000636174
8.62826	6.09431e-10	0.000552498
8.66733	7.81142e-10	0.000479096
8.70641	9.99708e-10	0.000414811
8.74549	1.27748e-09	0.000358605
8.78457	1.62993e-09	0.000309541
8.82365	2.07645e-09	0.000266782
8.86273	2.64126e-09	0.000229579
8.9018	3.35458e-09	0.000197263
8.94088	4.25405e-09	0.000169237
8.97996	5.38645e-09	0.000144971
9.01904	6.80988e-09	0.000123995
9.05812	8.59634e-09	0.000105892
9.09719	1.08349e-08	9.0294e-05
9.13627	1.36355e-08	7.68762e-05
9.17535	1.71339e-08	6.53525e-05
9.21443	2.14969e-08	5.54714e-05
9.25351	2.69299e-08	4.70124e-05
9.29259	3.36844e-08	3.97825e-05
9.33166	4.20688e-08	3.36132e-05
9.37074	5.246e-08	2.83572e-05
9.40982	6.53181e-08	2.38866e-05
9.4489	8.12036e-08	2.00901e-05
9.48798	1.00798e-07	1.68712e-05
9.52705	1.24931e-07	1.41464e-05
9.56613	1.54604e-07	1.18436e-05
9.60521	1.91034e-07	9.90055e-06
9.64429	2.35687e-07	8.26363e-06
9.68337	2.90334e-07	6.88682e-06
9.72244	3.57106e-07	5.73065e-06
9.76152	4.38565e-07	4.7613e-06
9.8006	5.37782e-07	3.94988e-06
9.83968	6.5844e-07	3.27175e-06
9.87876	8.04938e-07	2.7059e-06
9.91784	9.82529e-07	2.2345e-06
9.95691	1.19747e-06	1.84241e-06
9.99599	1.45721e-06	1.5168e-06
10.0351	1.77058e-06	1.24683e-06
10.0741	2.14806e-06	1.02335e-06
10.1132	2.60204e-06	8.38643e-07
10.1523	3.14715e-06	6.86225e-07
10.1914	3.80065e-06	5.60652e-07
10.2305	4.58285e-06	4.57358e-07
10.2695	5.51759e-06	3.72526e-07
10.3086	6.63286e-06	3.02965e-07
10.3477	7.96138e-06	2.46018e-07
10.3868	9.54143e-06	1.9947e-07
10.4259	1.14176e-05	1.61482e-07
10.4649	1.36418e-05	1.30529e-07
10.504	1.62745e-05	1.05349e-07
10.5431	1.93856e-05	8.48958e-08
10.5822	2.30562e-05	6.83094e-08
10.6212	2.738e-05	5.48797e-08
10.6603	3.2465e-05	4.4023e-08
10.6994	3.84357e-05	3.52602e-08
10.7385	4.5435e-05	2.81985e-08
10.7776	5.36269e-05	2.25167e-08
10.8166	6.31993e-05	1.79523e-08
10.8557	7.43667e-05	1.42913e-08
10.8948	8.73738e-05	1.13595e-08
10.9339	0.000102499	9.0154e-09
10.9729	0.00012006	7.14409e-09
11.012	0.000140414	5.65257e-09
11.0511	0.000163969	4.46562e-09
11.0902	0.000191182	3.52253e-09
11.1293	0.000222572	2.77437e-09
11.1683	0.000258721	2.18177e-09
11.2074	0.000300282	1.71314e-09
11.2465	0.000347987	1.34311e-09
11.2856	0.000402655	1.0514e-09
11.3246	0.000465201	8.21793e-10
11.3637	0.000536643	6.41346e-10
11.4028	0.000618111	4.99757e-10
11.4419	0.000710861	3.88833e-10
11.481	0.00081628	3.02067e-10
11.52	0.000935903	2.34304e-10
11.5591	0.00107142	1.81466e-10
11.5982	0.00122468	1.40328e-10
11.6373	0.00139774	1.08351e-10
11.6764	0.00159281	8.35328e-11
11.7154	0.00181234	6.43011e-11
11.7545	0.00205898	4.94215e-11
11.7936	0.00233561	3.79272e-11
11.8327	0.00264537	2.90618e-11
11.8717	0.00299164	2.22347e-11
11.9108	0.00337807	1.69854e-11
11.9499	0.0038086	1.29556e-11
11.989	0.00428744	9.86681e-12
12.0281	0.00481912	7.50295e-12
12.0671	0.00540847	5.69671e-12
12.1062	0.00606063	4.3187e-12
12.1453	0.00678106	3.26903e-12
12.1844	0.00757556	2.47071e-12
12.2234	0.00845023	1.86449e-12
12.2625	0.0094115	1.40487e-12
12.3016	0.0104661	1.05694e-12
12.3407	0.0116212	7.93963e-13
12.3798	0.012884	5.95507e-13
12.4188	0.0142623	4.45974e-13
12.4579	0.0157639	3.3348e-13
12.497	0.017397	2.48981e-13
12.5361	0.01917	1.8561e-13
12.5752	0.0210915	1.38156e-13
12.6142	0.0231701	1.02678e-13
12.6533	0.0254148	7.61943e-14
12.6924	0.0278344	5.64551e-14
12.7315	0.0304378	4.17658e-14
12.7705	0.033234	3.08514e-14
12.8096	0.0362316	2.27545e-14
12.8487	0.0394394	1.67569e-14
12.8878	0.0428656	1.23214e-14
12.9269	0.0465184	9.04609e-15
12.9659	0.0504055	6.63131e-15
13.005	0.054534	4.85372e-15
13.0441	0.0589106	3.54721e-15
13.0832	0.0635414	2.58842e-15
13.1222	0.0684315	1.88591e-15
13.1613	0.0735856	1.37197e-15
13.2004	0.0790071	9.96557e-16
13.2395	0.0846986	7.22767e-16
13.2786	0.0906616	5.23396e-16
13.3176	0.0968963	3.78443e-16
13.3567	0.103402	2.73216e-16
13.3958	0.110175	1.96947e-16
13.4349	0.117214	1.41752e-16
13.4739	0.124512	1.0187e-16
13.513	0.132062	7.3097e-17
13.5521	0.139856	5.23708e-17
13.5912	0.147885	3.74642e-17
13.6303	0.156135	2.67596e-17
13.6693	0.164595	1.90845e-17
13.7084	0.173248	1.359e-17
13.7475	0.182077	9.66256e-18
13.7866	0.191065	6.85967e-18
13.8257	0.20019	4.8624e-18
13.8647	0.209432	3.4414e-18
13.9038	0.218765	2.43196e-18
13.9429	0.228166	1.71599e-18
13.982	0.237607	1.20895e-18
14.021	0.247062	8.50435e-19
14.0601	0.2565	5.97324e-19
14.0992	0.265893	4.18904e-19
14.1383	0.27521	2.9333e-19
14.1774	0.284418	2.05086e-19
14.2164	0.293485	1.4317e-19
14.2555	0.30238	9.97938e-20
14.2946	0.311069	6.94533e-20
14.3337	0.319519	4.82635e-20
14.3727	0.327698	3.34874e-20
14.4118	0.335574	2.31996e-20
14.4509	0.343114	1.60479e-20
14.49	0.350288	1.10838e-20
14.5291	0.357067	7.64364e-21
14.5681	0.363422	5.26316e-21
14.6072	0.369325	3.61852e-21
14.6463	0.374751	2.48399e-21
14.6854	0.379677	1.70258e-21
14.7244	0.384081	1.1652e-21
14.7635	0.387942	7.96218e-22
14.8026	0.391245	5.4325e-22
14.8417	0.393974	3.70087e-22
14.8808	0.396116	2.51736e-22
14.9198	0.397663	1.70971e-22
14.9589	0.398606	1.15941e-22
14.998	0.398941	7.85034e-23
15.0371	0.398668	5.30734e-23
15.0762	0.397787	3.58263e-23
15.1152	0.396302	2.4147e-23
15.1543	0.394221	1.62503e-23
15.1934	0.391552	1.09194e-23
15.2325	0.388307	7.32603e-24
15.2715	0.384502	4.9077e-24
15.3106	0.380153	3.28264e-24
15.3497	0.37528	2.19233e-24
15.3888	0.369904	1.46193e-24
15.4279	0.364048	9.73377e-25
15.4669	0.357739	6.47104e-25
15.506	0.351002	4.2954e-25
15.5451	0.343867	2.84688e-25
15.5842	0.336363	1.88397e-25
15.6232	0.32852	1.24484e-25
15.6623	0.320371	8.21277e-26
15.7014	0.311947	5.41007e-26
15.7405	0.303281	3.55839e-26
15.7796	0.294406	2.3369e-26
15.8186	0.285355	1.53237e-26
15.8577	0.27616	1.00329e-26
15.8968	0.266853	6.55877e-27
15.9359	0.257466	4.28112e-27
15.9749	0.248031	2.79015e-27
16.014	0.238577	1.81567e-27
16.0531	0.229132	1.17972e-27
16.0922	0.219726	7.65353e-28
16.1313	0.210385	4.9577e-28
16.1703	0.201133	3.20653e-28
16.2094	0.191995	2.07075e-28
16.2485	0.182992	1.33523e-28
16.2876	0.174146	8.59648e-29
16.3267	0.165474	5.52615e-29
16.3657	0.156994	3.547e-29
16.4048	0.148721	2.2732e-29
16.4439	0.140669	1.45462e-29
16.483	0.13285	9.29392e-30
16.522	0.125275	5.92905e-30
16.5611	0.117951	3.77666e-30
16.6002	0.110885	2.40197e-30
16.6393	0.104084	1.52533e-30
16.6784	0.0975511	9.67158e-31
16.7174	0.0912886	6.12304e-31
16.7565	0.0852977	3.87056e-31
16.7956	0.0795784	2.44297e-31
16.8347	0.0741293	1.53957e-31
16.8737	0.068948	9.68758e-32
16.9128	0.0640309	6.08652e-32
16.9519	0.0593738	3.81821e-32
16.991	0.0549714	2.39159e-32
17.0301	0.0508177	1.49573e-32
17.0691	0.0469062	9.34013e-33
17.1082	0.0432297	5.82359e-33
17.1473	0.0397806	3.62548e-33
17.1864	0.0365508	2.2536e-33
17.2255	0.033532	1.3987e-33
17.2645	0.0307156	8.66783e-34
17.3036	0.0280928	5.3633e-34
17.3427	0.0256548	3.31353e-34
17.3818	0.0233926	2.04402e-34
17.4208	0.0212973	1.25898e-34
17.4599	0.0193601	7.74261e-35
17.499	0.0175723	4.75437e-35
17.5381	0.0159252	2.91498e-35
17.5772	0.0144105	1.78449e-35
17.6162	0.0130199	1.09076e-35
17.6553	0.0117456	6.65708e-36
17.6944	0.0105799	4.05671e-36
17.7335	0.00951525	2.46831e-36
17.7725	0.00854472	1.49956e-36
17.8116	0.00766147	9.09627e-37
17.8507	0.00685904	5.50935e-37
17.8898	0.00613128	3.33176e-37
17.9289	0.00547238	2.0118e-37
17.9679	0.00487683	1.21292e-37
18.007	0.00433946	7.30156e-38
18.0461	0.00385541	4.38871e-38
18.0852	0.00342013	2.63387e-38
18.1242	0.00302936	1.5783e-38
18.1633	0.00267915	9.44321e-39
18.2024	0.00236581	5.64141e-39
18.2415	0.00208592	3.36506e-39
18.2806	0.00183634	2.00417e-39
18.3196	0.00161416	1.19182e-39
18.3587	0.00141669	7.07664e-40
18.3978	0.00124149	4.19546e-40
18.4369	0.00108629	2.48352e-40
18.476	0.00094904	1.46789e-40
18.515	0.000827868	8.66274e-41
18.5541	0.000721065	5.10452e-41
18.5932	0.000627082	3.00324e-41
18.6323	0.000544517	1.76426e-41
18.6713	0.000472101	1.03484e-41
18.7104	0.000408692	6.06064e-42
18.7495	0.000353259	3.54406e-42
18.7886	0.000304879	2.06929e-42
18.8277	0.000262723	1.20636e-42
18.8667	0.00022605	7.02217e-43
18.9058	0.0001942	4.08133e-43
18.9449	0.000166583	2.36847e-43
18.984	0.000142675	1.37237e-43
19.023	0.000122012	7.93985e-44
19.0621	0.000104183	4.58659e-44
19.1012	8.88226e-05	2.64548e-44
19.1403	7.56117e-05	1.52354e-44
19.1794	6.42674e-05	8.76077e-45
19.2184	5.45418e-05	5.02999e-45
19.2575	4.62173e-05	2.88355e-45
19.2966	3.91036e-05	1.65054e-45
19.3357	3.30344e-05	9.43324e-46
19.3747	2.78646e-05	5.3831e-46
19.4138	2.34679e-05	3.06719e-46
19.4529	1.97349e-05	1.74496e-46
19.492	1.65703e-05	9.91215e-47
19.5311	1.3892e-05	5.62194e-47
19.5701	1.16288e-05	3.18377e-47
19.6092	9.71941e-06	1.80026e-47
19.6483	8.11116e-06	1.0164e-47
19.6874	6.7587e-06	5.72967e-48
19.7265	5.62316e-06	3.22502e-48
19.7655	4.67126e-06	1.81247e-48
19.8046	3.87458e-06	1.01706e-48
19.8437	3.20887e-06	5.6985e-49
19.8828	2.65348e-06	3.18794e-49
19.9218	2.19087e-06	1.78073e-49
19.9609	1.80615e-06	9.93163e-50
20	1.48672e-06	5.53071e-50

## Sheet: Fig1a_2
tpr	fpr
0	0
1	0.00200401
1	0.00400802
1	0.00601202
1	0.00801603
1	0.01002
1	0.012024
1	0.0140281
1	0.0160321
1	0.0180361
1	0.0200401
1	0.0220441
1	0.0240481
1	0.0260521
1	0.0280561
1	0.0300601
1	0.0320641
1	0.0340681
1	0.0360721
1	0.0380762
1	0.0400802
1	0.0420842
1	0.0440882
1	0.0460922
1	0.0480962
1	0.0501002
1	0.0521042
1	0.0541082
1	0.0561122
1	0.0581162
1	0.0601202
1	0.0621242
1	0.0641283
1	0.0661323
1	0.0681363
1	0.0701403
1	0.0721443
1	0.0741483
1	0.0761523
1	0.0781563
1	0.0801603
1	0.0821643
1	0.0841683
1	0.0861723
1	0.0881764
1	0.0901804
1	0.0921844
1	0.0941884
1	0.0961924
1	0.0981964
1	0.1002
1	0.102204
1	0.104208
1	0.106212
1	0.108216
1	0.11022
1	0.112224
1	0.114228
1	0.116232
1	0.118236
1	0.12024
1	0.122244
1	0.124248
1	0.126253
1	0.128257
1	0.130261
1	0.132265
1	0.134269
1	0.136273
1	0.138277
1	0.140281
1	0.142285
1	0.144289
1	0.146293
1	0.148297
1	0.150301
1	0.152305
1	0.154309
1	0.156313
1	0.158317
1	0.160321
1	0.162325
1	0.164329
1	0.166333
1	0.168337
1	0.170341
1	0.172345
1	0.174349
1	0.176353
1	0.178357
1	0.180361
1	0.182365
1	0.184369
1	0.186373
1	0.188377
1	0.190381
1	0.192385
1	0.194389
1	0.196393
1	0.198397
1	0.200401
1	0.202405
1	0.204409
1	0.206413
1	0.208417
1	0.210421
1	0.212425
1	0.214429
1	0.216433
1	0.218437
1	0.220441
1	0.222445
1	0.224449
1	0.226453
1	0.228457
1	0.230461
1	0.232465
1	0.234469
1	0.236473
1	0.238477
1	0.240481
1	0.242485
1	0.244489
1	0.246493
1	0.248497
1	0.250501
1	0.252505
1	0.254509
1	0.256513
1	0.258517
1	0.260521
1	0.262525
1	0.264529
1	0.266533
1	0.268537
1	0.270541
1	0.272545
1	0.274549
1	0.276553
1	0.278557
1	0.280561
1	0.282565
1	0.284569
1	0.286573
1	0.288577
1	0.290581
1	0.292585
1	0.294589
1	0.296593
1	0.298597
1	0.300601
1	0.302605
1	0.304609
1	0.306613
1	0.308617
1	0.310621
1	0.312625
1	0.314629
1	0.316633
1	0.318637
1	0.320641
1	0.322645
1	0.324649
1	0.326653
1	0.328657
1	0.330661
1	0.332665
1	0.334669
1	0.336673
1	0.338677
1	0.340681
1	0.342685
1	0.344689
1	0.346693
1	0.348697
1	0.350701
1	0.352705
1	0.354709
1	0.356713
1	0.358717
1	0.360721
1	0.362725
1	0.364729
1	0.366733
1	0.368737
1	0.370741
1	0.372745
1	0.374749
1	0.376754
1	0.378758
1	0.380762
1	0.382766
1	0.38477
1	0.386774
1	0.388778
1	0.390782
1	0.392786
1	0.39479
1	0.396794
1	0.398798
1	0.400802
1	0.402806
1	0.40481
1	0.406814
1	0.408818
1	0.410822
1	0.412826
1	0.41483
1	0.416834
1	0.418838
1	0.420842
1	0.422846
1	0.42485
1	0.426854
1	0.428858
1	0.430862
1	0.432866
1	0.43487
1	0.436874
1	0.438878
1	0.440882
1	0.442886
1	0.44489
1	0.446894
1	0.448898
1	0.450902
1	0.452906
1	0.45491
1	0.456914
1	0.458918
1	0.460922
1	0.462926
1	0.46493
1	0.466934
1	0.468938
1	0.470942
1	0.472946
1	0.47495
1	0.476954
1	0.478958
1	0.480962
1	0.482966
1	0.48497
1	0.486974
1	0.488978
1	0.490982
1	0.492986
1	0.49499
1	0.496994
1	0.498998
1	0.501002
1	0.503006
1	0.50501
1	0.507014
1	0.509018
1	0.511022
1	0.513026
1	0.51503
1	0.517034
1	0.519038
1	0.521042
1	0.523046
1	0.52505
1	0.527054
1	0.529058
1	0.531062
1	0.533066
1	0.53507
1	0.537074
1	0.539078
1	0.541082
1	0.543086
1	0.54509
1	0.547094
1	0.549098
1	0.551102
1	0.553106
1	0.55511
1	0.557114
1	0.559118
1	0.561122
1	0.563126
1	0.56513
1	0.567134
1	0.569138
1	0.571142
1	0.573146
1	0.57515
1	0.577154
1	0.579158
1	0.581162
1	0.583166
1	0.58517
1	0.587174
1	0.589178
1	0.591182
1	0.593186
1	0.59519
1	0.597194
1	0.599198
1	0.601202
1	0.603206
1	0.60521
1	0.607214
1	0.609218
1	0.611222
1	0.613226
1	0.61523
1	0.617234
1	0.619238
1	0.621242
1	0.623246
1	0.625251
1	0.627255
1	0.629259
1	0.631263
1	0.633267
1	0.635271
1	0.637275
1	0.639279
1	0.641283
1	0.643287
1	0.645291
1	0.647295
1	0.649299
1	0.651303
1	0.653307
1	0.655311
1	0.657315
1	0.659319
1	0.661323
1	0.663327
1	0.665331
1	0.667335
1	0.669339
1	0.671343
1	0.673347
1	0.675351
1	0.677355
1	0.679359
1	0.681363
1	0.683367
1	0.685371
1	0.687375
1	0.689379
1	0.691383
1	0.693387
1	0.695391
1	0.697395
1	0.699399
1	0.701403
1	0.703407
1	0.705411
1	0.707415
1	0.709419
1	0.711423
1	0.713427
1	0.715431
1	0.717435
1	0.719439
1	0.721443
1	0.723447
1	0.725451
1	0.727455
1	0.729459
1	0.731463
1	0.733467
1	0.735471
1	0.737475
1	0.739479
1	0.741483
1	0.743487
1	0.745491
1	0.747495
1	0.749499
1	0.751503
1	0.753507
1	0.755511
1	0.757515
1	0.759519
1	0.761523
1	0.763527
1	0.765531
1	0.767535
1	0.769539
1	0.771543
1	0.773547
1	0.775551
1	0.777555
1	0.779559
1	0.781563
1	0.783567
1	0.785571
1	0.787575
1	0.789579
1	0.791583
1	0.793587
1	0.795591
1	0.797595
1	0.799599
1	0.801603
1	0.803607
1	0.805611
1	0.807615
1	0.809619
1	0.811623
1	0.813627
1	0.815631
1	0.817635
1	0.819639
1	0.821643
1	0.823647
1	0.825651
1	0.827655
1	0.829659
1	0.831663
1	0.833667
1	0.835671
1	0.837675
1	0.839679
1	0.841683
1	0.843687
1	0.845691
1	0.847695
1	0.849699
1	0.851703
1	0.853707
1	0.855711
1	0.857715
1	0.859719
1	0.861723
1	0.863727
1	0.865731
1	0.867735
1	0.869739
1	0.871743
1	0.873747
1	0.875752
1	0.877756
1	0.87976
1	0.881764
1	0.883768
1	0.885772
1	0.887776
1	0.88978
1	0.891784
1	0.893788
1	0.895792
1	0.897796
1	0.8998
1	0.901804
1	0.903808
1	0.905812
1	0.907816
1	0.90982
1	0.911824
1	0.913828
1	0.915832
1	0.917836
1	0.91984
1	0.921844
1	0.923848
1	0.925852
1	0.927856
1	0.92986
1	0.931864
1	0.933868
1	0.935872
1	0.937876
1	0.93988
1	0.941884
1	0.943888
1	0.945892
1	0.947896
1	0.9499
1	0.951904
1	0.953908
1	0.955912
1	0.957916
1	0.95992
1	0.961924
1	0.963928
1	0.965932
1	0.967936
1	0.96994
1	0.971944
1	0.973948
1	0.975952
1	0.977956
1	0.97996
1	0.981964
1	0.983968
1	0.985972
1	0.987976
1	0.98998
1	0.991984
1	0.993988
1	0.995992
1	0.997996
1	1

## Sheet: Fig1b_1
Biomarker value	dist_positive	dist_negative
1.5	1.59837e-05	0.000872683
1.51603	1.71773e-05	0.000922932
1.53206	1.84552e-05	0.000975824
1.5481	1.98231e-05	0.00103148
1.56413	2.12869e-05	0.00109003
1.58016	2.2853e-05	0.00115161
1.59619	2.45279e-05	0.00121636
1.61222	2.63188e-05	0.00128442
1.62826	2.82333e-05	0.00135593
1.64429	3.02792e-05	0.00143106
1.66032	3.2465e-05	0.00150997
1.67635	3.47997e-05	0.00159281
1.69238	3.72927e-05	0.00167977
1.70842	3.9954e-05	0.00177102
1.72445	4.27942e-05	0.00186675
1.74048	4.58246e-05	0.00196715
1.75651	4.90569e-05	0.00207241
1.77255	5.25037e-05	0.00218275
1.78858	5.61783e-05	0.00229837
1.80461	6.00946e-05	0.00241949
1.82064	6.42674e-05	0.00254634
1.83667	6.87123e-05	0.00267915
1.85271	7.34457e-05	0.00281816
1.86874	7.8485e-05	0.00296363
1.88477	8.38485e-05	0.0031158
1.9008	8.95555e-05	0.00327495
1.91683	9.56263e-05	0.00344133
1.93287	0.000102083	0.00361525
1.9489	0.000108947	0.00379697
1.96493	0.000116242	0.00398681
1.98096	0.000123995	0.00418506
1.99699	0.00013223	0.00439204
2.01303	0.000140976	0.00460807
2.02906	0.000150262	0.00483349
2.04509	0.000160119	0.00506863
2.06112	0.000170578	0.00531384
2.07715	0.000181674	0.00556949
2.09319	0.000193442	0.00583593
2.10922	0.000205919	0.00611355
2.12525	0.000219144	0.00640273
2.14128	0.000233159	0.00670386
2.15731	0.000248007	0.00701736
2.17335	0.000263732	0.00734362
2.18938	0.000280383	0.00768308
2.20541	0.000298007	0.00803617
2.22144	0.000316659	0.00840332
2.23747	0.000336391	0.00878499
2.25351	0.000357261	0.00918163
2.26954	0.000379329	0.00959372
2.28557	0.000402655	0.0100217
2.3016	0.000427307	0.0104661
2.31764	0.000453351	0.0109274
2.33367	0.000480859	0.0114061
2.3497	0.000509905	0.0119028
2.36573	0.000540567	0.0124178
2.38176	0.000572925	0.0129518
2.3978	0.000607064	0.0135053
2.41383	0.000643072	0.0140788
2.42986	0.00068104	0.014673
2.44589	0.000721065	0.0152882
2.46192	0.000763246	0.0159252
2.47796	0.000807687	0.0165844
2.49399	0.000854496	0.0172665
2.51002	0.000903785	0.017972
2.52605	0.000955672	0.0187016
2.54208	0.00101028	0.0194557
2.55812	0.00106773	0.0202351
2.57415	0.00112816	0.0210403
2.59018	0.0011917	0.0218719
2.60621	0.0012585	0.0227305
2.62224	0.0013287	0.0236167
2.63828	0.00140246	0.0245313
2.65431	0.00147992	0.0254746
2.67034	0.00156127	0.0264475
2.68637	0.00164667	0.0274504
2.7024	0.00173629	0.0284841
2.71844	0.00183032	0.0295491
2.73447	0.00192894	0.030646
2.7505	0.00203235	0.0317754
2.76653	0.00214076	0.0329381
2.78257	0.00225438	0.0341345
2.7986	0.00237341	0.0353652
2.81463	0.00249808	0.036631
2.83066	0.00262863	0.0379322
2.84669	0.00276529	0.0392697
2.86273	0.00290831	0.0406438
2.87876	0.00305793	0.0420552
2.89479	0.00321443	0.0435044
2.91082	0.00337807	0.044992
2.92685	0.00354913	0.0465184
2.94289	0.00372789	0.0480844
2.95892	0.00391465	0.0496902
2.97495	0.00410971	0.0513365
2.99098	0.00431338	0.0530238
3.00701	0.00452598	0.0547523
3.02305	0.00474784	0.0565228
3.03908	0.00497929	0.0583354
3.05511	0.00522069	0.0601907
3.07114	0.00547238	0.0620891
3.08717	0.00573473	0.0640309
3.10321	0.00600811	0.0660164
3.11924	0.00629291	0.0680461
3.13527	0.00658951	0.07012
3.1513	0.00689832	0.0722387
3.16733	0.00721975	0.0744022
3.18337	0.00755421	0.0766108
3.1994	0.00790214	0.0788648
3.21543	0.00826396	0.0811641
3.23146	0.00864013	0.0835091
3.24749	0.00903111	0.0858997
3.26353	0.00943734	0.088336
3.27956	0.00985932	0.0908181
3.29559	0.0102975	0.0933459
3.31162	0.0107524	0.0959194
3.32766	0.0112246	0.0985386
3.34369	0.0117144	0.101203
3.35972	0.0122225	0.103913
3.37575	0.0127493	0.106668
3.39178	0.0132954	0.109468
3.40782	0.0138614	0.112313
3.42385	0.0144477	0.115202
3.43988	0.015055	0.118135
3.45591	0.0156837	0.121112
3.47194	0.0163346	0.124131
3.48798	0.017008	0.127193
3.50401	0.0177047	0.130298
3.52004	0.0184251	0.133443
3.53607	0.01917	0.13663
3.5521	0.0199398	0.139856
3.56814	0.0207353	0.143122
3.58417	0.0215569	0.146427
3.6002	0.0224053	0.149769
3.61623	0.0232811	0.153149
3.63226	0.024185	0.156564
3.6483	0.0251174	0.160015
3.66433	0.0260792	0.163499
3.68036	0.0270707	0.167017
3.69639	0.0280928	0.170566
3.71242	0.029146	0.174146
3.72846	0.0302308	0.177755
3.74449	0.031348	0.181392
3.76052	0.0324982	0.185057
3.77655	0.0336818	0.188747
3.79259	0.0348996	0.192461
3.80862	0.0361522	0.196197
3.82465	0.0374401	0.199955
3.84068	0.0387639	0.203732
3.85671	0.0401241	0.207528
3.87275	0.0415215	0.211339
3.88878	0.0429564	0.215166
3.90481	0.0444296	0.219005
3.92084	0.0459414	0.222856
3.93687	0.0474925	0.226716
3.95291	0.0490833	0.230584
3.96894	0.0507144	0.234457
3.98497	0.0523862	0.238334
4.001	0.0540992	0.242213
4.01703	0.0558539	0.246092
4.03307	0.0576507	0.249969
4.0491	0.05949	0.253841
4.06513	0.0613722	0.257708
4.08116	0.0632976	0.261566
4.09719	0.0652667	0.265413
4.11323	0.0672798	0.269248
4.12926	0.0693371	0.273068
4.14529	0.0714389	0.276871
4.16132	0.0735856	0.280655
4.17735	0.0757773	0.284418
4.19339	0.0780142	0.288157
4.20942	0.0802965	0.29187
4.22545	0.0826244	0.295555
4.24148	0.0849978	0.299209
4.25752	0.087417	0.302831
4.27355	0.0898819	0.306418
4.28958	0.0923926	0.309968
4.30561	0.094949	0.313478
4.32164	0.0975511	0.316946
4.33768	0.100199	0.320371
4.35371	0.102892	0.323749
4.36974	0.10563	0.327079
4.38577	0.108413	0.330359
4.4018	0.111241	0.333585
4.41784	0.114114	0.336756
4.43387	0.11703	0.33987
4.4499	0.11999	0.342925
4.46593	0.122994	0.345918
4.48196	0.12604	0.348848
4.498	0.129129	0.351712
4.51403	0.132259	0.354509
4.53006	0.13543	0.357235
4.54609	0.138642	0.359891
4.56212	0.141893	0.362473
4.57816	0.145183	0.364979
4.59419	0.148512	0.367409
4.61022	0.151877	0.369759
4.62625	0.155279	0.372029
4.64228	0.158717	0.374217
4.65832	0.162189	0.376321
4.67435	0.165694	0.37834
4.69038	0.169231	0.380271
4.70641	0.1728	0.382114
4.72244	0.176398	0.383868
4.73848	0.180025	0.38553
4.75451	0.18368	0.3871
4.77054	0.18736	0.388577
4.78657	0.191065	0.389959
4.80261	0.194793	0.391245
4.81864	0.198543	0.392435
4.83467	0.202314	0.393527
4.8507	0.206102	0.394521
4.86673	0.209908	0.395415
4.88277	0.213729	0.39621
4.8988	0.217564	0.396905
4.91483	0.221411	0.397498
4.93086	0.225267	0.39799
4.94689	0.229132	0.39838
4.96293	0.233004	0.398668
4.97896	0.23688	0.398854
4.99499	0.240758	0.398937
5.01102	0.244638	0.398918
5.02705	0.248515	0.398796
5.04309	0.25239	0.398572
5.05912	0.256259	0.398246
5.07515	0.26012	0.397817
5.09118	0.263972	0.397287
5.10721	0.267812	0.396656
5.12325	0.271637	0.395924
5.13928	0.275447	0.395092
5.15531	0.279239	0.39416
5.17134	0.283009	0.393129
5.18737	0.286757	0.392
5.20341	0.29048	0.390774
5.21944	0.294176	0.389452
5.23547	0.297842	0.388034
5.2515	0.301477	0.386522
5.26754	0.305077	0.384918
5.28357	0.308641	0.383221
5.2996	0.312166	0.381434
5.31563	0.315651	0.379557
5.33166	0.319092	0.377593
5.3477	0.322488	0.375542
5.36373	0.325836	0.373407
5.37976	0.329135	0.371188
5.39579	0.332381	0.368887
5.41182	0.335574	0.366507
5.42786	0.338709	0.364048
5.44389	0.341787	0.361513
5.45992	0.344803	0.358904
5.47595	0.347757	0.356221
5.49198	0.350646	0.353468
5.50802	0.353468	0.350646
5.52405	0.356221	0.347757
5.54008	0.358904	0.344803
5.55611	0.361513	0.341787
5.57214	0.364048	0.338709
5.58818	0.366507	0.335574
5.60421	0.368887	0.332381
5.62024	0.371188	0.329135
5.63627	0.373407	0.325836
5.6523	0.375542	0.322488
5.66834	0.377593	0.319092
5.68437	0.379557	0.315651
5.7004	0.381434	0.312166
5.71643	0.383221	0.308641
5.73246	0.384918	0.305077
5.7485	0.386522	0.301477
5.76453	0.388034	0.297842
5.78056	0.389452	0.294176
5.79659	0.390774	0.29048
5.81263	0.392	0.286757
5.82866	0.393129	0.283009
5.84469	0.39416	0.279239
5.86072	0.395092	0.275447
5.87675	0.395924	0.271637
5.89279	0.396656	0.267812
5.90882	0.397287	0.263972
5.92485	0.397817	0.26012
5.94088	0.398246	0.256259
5.95691	0.398572	0.25239
5.97295	0.398796	0.248515
5.98898	0.398918	0.244638
6.00501	0.398937	0.240758
6.02104	0.398854	0.23688
6.03707	0.398668	0.233004
6.05311	0.39838	0.229132
6.06914	0.39799	0.225267
6.08517	0.397498	0.221411
6.1012	0.396905	0.217564
6.11723	0.39621	0.213729
6.13327	0.395415	0.209908
6.1493	0.394521	0.206102
6.16533	0.393527	0.202314
6.18136	0.392435	0.198543
6.19739	0.391245	0.194793
6.21343	0.389959	0.191065
6.22946	0.388577	0.18736
6.24549	0.3871	0.18368
6.26152	0.38553	0.180025
6.27756	0.383868	0.176398
6.29359	0.382114	0.1728
6.30962	0.380271	0.169231
6.32565	0.37834	0.165694
6.34168	0.376321	0.162189
6.35772	0.374217	0.158717
6.37375	0.372029	0.155279
6.38978	0.369759	0.151877
6.40581	0.367409	0.148512
6.42184	0.364979	0.145183
6.43788	0.362473	0.141893
6.45391	0.359891	0.138642
6.46994	0.357235	0.13543
6.48597	0.354509	0.132259
6.502	0.351712	0.129129
6.51804	0.348848	0.12604
6.53407	0.345918	0.122994
6.5501	0.342925	0.11999
6.56613	0.33987	0.11703
6.58216	0.336756	0.114114
6.5982	0.333585	0.111241
6.61423	0.330359	0.108413
6.63026	0.327079	0.10563
6.64629	0.323749	0.102892
6.66232	0.320371	0.100199
6.67836	0.316946	0.0975511
6.69439	0.313478	0.094949
6.71042	0.309968	0.0923926
6.72645	0.306418	0.0898819
6.74248	0.302831	0.087417
6.75852	0.299209	0.0849978
6.77455	0.295555	0.0826244
6.79058	0.29187	0.0802965
6.80661	0.288157	0.0780142
6.82265	0.284418	0.0757773
6.83868	0.280655	0.0735856
6.85471	0.276871	0.0714389
6.87074	0.273068	0.0693371
6.88677	0.269248	0.0672798
6.90281	0.265413	0.0652667
6.91884	0.261566	0.0632976
6.93487	0.257708	0.0613722
6.9509	0.253841	0.05949
6.96693	0.249969	0.0576507
6.98297	0.246092	0.0558539
6.999	0.242213	0.0540992
7.01503	0.238334	0.0523862
7.03106	0.234457	0.0507144
7.04709	0.230584	0.0490833
7.06313	0.226716	0.0474925
7.07916	0.222856	0.0459414
7.09519	0.219005	0.0444296
7.11122	0.215166	0.0429564
7.12725	0.211339	0.0415215
7.14329	0.207528	0.0401241
7.15932	0.203732	0.0387639
7.17535	0.199955	0.0374401
7.19138	0.196197	0.0361522
7.20741	0.192461	0.0348996
7.22345	0.188747	0.0336818
7.23948	0.185057	0.0324982
7.25551	0.181392	0.031348
7.27154	0.177755	0.0302308
7.28758	0.174146	0.029146
7.30361	0.170566	0.0280928
7.31964	0.167017	0.0270707
7.33567	0.163499	0.0260792
7.3517	0.160015	0.0251174
7.36774	0.156564	0.024185
7.38377	0.153149	0.0232811
7.3998	0.149769	0.0224053
7.41583	0.146427	0.0215569
7.43186	0.143122	0.0207353
7.4479	0.139856	0.0199398
7.46393	0.13663	0.01917
7.47996	0.133443	0.0184251
7.49599	0.130298	0.0177047
7.51202	0.127193	0.017008
7.52806	0.124131	0.0163346
7.54409	0.121112	0.0156837
7.56012	0.118135	0.015055
7.57615	0.115202	0.0144477
7.59218	0.112313	0.0138614
7.60822	0.109468	0.0132954
7.62425	0.106668	0.0127493
7.64028	0.103913	0.0122225
7.65631	0.101203	0.0117144
7.67234	0.0985386	0.0112246
7.68838	0.0959194	0.0107524
7.70441	0.0933459	0.0102975
7.72044	0.0908181	0.00985932
7.73647	0.088336	0.00943734
7.75251	0.0858997	0.00903111
7.76854	0.0835091	0.00864013
7.78457	0.0811641	0.00826396
7.8006	0.0788648	0.00790214
7.81663	0.0766108	0.00755421
7.83267	0.0744022	0.00721975
7.8487	0.0722387	0.00689832
7.86473	0.07012	0.00658951
7.88076	0.0680461	0.00629291
7.89679	0.0660164	0.00600811
7.91283	0.0640309	0.00573473
7.92886	0.0620891	0.00547238
7.94489	0.0601907	0.00522069
7.96092	0.0583354	0.00497929
7.97695	0.0565228	0.00474784
7.99299	0.0547523	0.00452598
8.00902	0.0530238	0.00431338
8.02505	0.0513365	0.00410971
8.04108	0.0496902	0.00391465
8.05711	0.0480844	0.00372789
8.07315	0.0465184	0.00354913
8.08918	0.044992	0.00337807
8.10521	0.0435044	0.00321443
8.12124	0.0420552	0.00305793
8.13727	0.0406438	0.00290831
8.15331	0.0392697	0.00276529
8.16934	0.0379322	0.00262863
8.18537	0.036631	0.00249808
8.2014	0.0353652	0.00237341
8.21743	0.0341345	0.00225438
8.23347	0.0329381	0.00214076
8.2495	0.0317754	0.00203235
8.26553	0.030646	0.00192894
8.28156	0.0295491	0.00183032
8.2976	0.0284841	0.00173629
8.31363	0.0274504	0.00164667
8.32966	0.0264475	0.00156127
8.34569	0.0254746	0.00147992
8.36172	0.0245313	0.00140246
8.37776	0.0236167	0.0013287
8.39379	0.0227305	0.0012585
8.40982	0.0218719	0.0011917
8.42585	0.0210403	0.00112816
8.44188	0.0202351	0.00106773
8.45792	0.0194557	0.00101028
8.47395	0.0187016	0.000955672
8.48998	0.017972	0.000903785
8.50601	0.0172665	0.000854496
8.52204	0.0165844	0.000807687
8.53808	0.0159252	0.000763246
8.55411	0.0152882	0.000721065
8.57014	0.014673	0.00068104
8.58617	0.0140788	0.000643072
8.6022	0.0135053	0.000607064
8.61824	0.0129518	0.000572925
8.63427	0.0124178	0.000540567
8.6503	0.0119028	0.000509905
8.66633	0.0114061	0.000480859
8.68236	0.0109274	0.000453351
8.6984	0.0104661	0.000427307
8.71443	0.0100217	0.000402655
8.73046	0.00959372	0.000379329
8.74649	0.00918163	0.000357261
8.76253	0.00878499	0.000336391
8.77856	0.00840332	0.000316659
8.79459	0.00803617	0.000298007
8.81062	0.00768308	0.000280383
8.82665	0.00734362	0.000263732
8.84269	0.00701736	0.000248007
8.85872	0.00670386	0.000233159
8.87475	0.00640273	0.000219144
8.89078	0.00611355	0.000205919
8.90681	0.00583593	0.000193442
8.92285	0.00556949	0.000181674
8.93888	0.00531384	0.000170578
8.95491	0.00506863	0.000160119
8.97094	0.00483349	0.000150262
8.98697	0.00460807	0.000140976
9.00301	0.00439204	0.00013223
9.01904	0.00418506	0.000123995
9.03507	0.00398681	0.000116242
9.0511	0.00379697	0.000108947
9.06713	0.00361525	0.000102083
9.08317	0.00344133	9.56263e-05
9.0992	0.00327495	8.95555e-05
9.11523	0.0031158	8.38485e-05
9.13126	0.00296363	7.8485e-05
9.14729	0.00281816	7.34457e-05
9.16333	0.00267915	6.87123e-05
9.17936	0.00254634	6.42674e-05
9.19539	0.00241949	6.00946e-05
9.21142	0.00229837	5.61783e-05
9.22745	0.00218275	5.25037e-05
9.24349	0.00207241	4.90569e-05
9.25952	0.00196715	4.58246e-05
9.27555	0.00186675	4.27942e-05
9.29158	0.00177102	3.9954e-05
9.30762	0.00167977	3.72927e-05
9.32365	0.00159281	3.47997e-05
9.33968	0.00150997	3.2465e-05
9.35571	0.00143106	3.02792e-05
9.37174	0.00135593	2.82333e-05
9.38778	0.00128442	2.63188e-05
9.40381	0.00121636	2.45279e-05
9.41984	0.00115161	2.2853e-05
9.43587	0.00109003	2.12869e-05
9.4519	0.00103148	1.98231e-05
9.46794	0.000975824	1.84552e-05
9.48397	0.000922932	1.71773e-05
9.5	0.000872683	1.59837e-05

## Sheet: Fig1b_2
tpr	fpr
0	0
0.0302227	0.00200401
0.0493291	0.00400802
0.0653385	0.00601202
0.0795382	0.00801603
0.0924867	0.01002
0.104493	0.012024
0.115751	0.0140281
0.126393	0.0160321
0.136515	0.0180361
0.146188	0.0200401
0.15547	0.0220441
0.164404	0.0240481
0.173027	0.0260521
0.181368	0.0280561
0.189454	0.0300601
0.197305	0.0320641
0.20494	0.0340681
0.212375	0.0360721
0.219625	0.0380762
0.226701	0.0400802
0.233614	0.0420842
0.240375	0.0440882
0.246992	0.0460922
0.253473	0.0480962
0.259826	0.0501002
0.266056	0.0521042
0.272171	0.0541082
0.278174	0.0561122
0.284073	0.0581162
0.28987	0.0601202
0.295571	0.0621242
0.301179	0.0641283
0.306698	0.0661323
0.312132	0.0681363
0.317484	0.0701403
0.322756	0.0721443
0.327952	0.0741483
0.333075	0.0761523
0.338126	0.0781563
0.343109	0.0801603
0.348024	0.0821643
0.352876	0.0841683
0.357665	0.0861723
0.362393	0.0881764
0.367062	0.0901804
0.371674	0.0921844
0.37623	0.0941884
0.380733	0.0961924
0.385183	0.0981964
0.389581	0.1002
0.39393	0.102204
0.39823	0.104208
0.402483	0.106212
0.40669	0.108216
0.410851	0.11022
0.414968	0.112224
0.419043	0.114228
0.423075	0.116232
0.427066	0.118236
0.431017	0.12024
0.434929	0.122244
0.438802	0.124248
0.442637	0.126253
0.446436	0.128257
0.450198	0.130261
0.453925	0.132265
0.457618	0.134269
0.461276	0.136273
0.464901	0.138277
0.468493	0.140281
0.472052	0.142285
0.475581	0.144289
0.479078	0.146293
0.482545	0.148297
0.485982	0.150301
0.48939	0.152305
0.492768	0.154309
0.496119	0.156313
0.499441	0.158317
0.502736	0.160321
0.506004	0.162325
0.509246	0.164329
0.512461	0.166333
0.515651	0.168337
0.518815	0.170341
0.521955	0.172345
0.525069	0.174349
0.52816	0.176353
0.531227	0.178357
0.53427	0.180361
0.537291	0.182365
0.540288	0.184369
0.543263	0.186373
0.546216	0.188377
0.549147	0.190381
0.552056	0.192385
0.554944	0.194389
0.557812	0.196393
0.560658	0.198397
0.563484	0.200401
0.56629	0.202405
0.569077	0.204409
0.571843	0.206413
0.57459	0.208417
0.577318	0.210421
0.580028	0.212425
0.582718	0.214429
0.58539	0.216433
0.588044	0.218437
0.59068	0.220441
0.593298	0.222445
0.595899	0.224449
0.598482	0.226453
0.601048	0.228457
0.603598	0.230461
0.60613	0.232465
0.608646	0.234469
0.611146	0.236473
0.613629	0.238477
0.616096	0.240481
0.618548	0.242485
0.620983	0.244489
0.623404	0.246493
0.625809	0.248497
0.628199	0.250501
0.630573	0.252505
0.632933	0.254509
0.635279	0.256513
0.637609	0.258517
0.639926	0.260521
0.642228	0.262525
0.644516	0.264529
0.64679	0.266533
0.64905	0.268537
0.651296	0.270541
0.653529	0.272545
0.655749	0.274549
0.657955	0.276553
0.660148	0.278557
0.662328	0.280561
0.664495	0.282565
0.666649	0.284569
0.668791	0.286573
0.67092	0.288577
0.673036	0.290581
0.67514	0.292585
0.677232	0.294589
0.679312	0.296593
0.68138	0.298597
0.683436	0.300601
0.68548	0.302605
0.687512	0.304609
0.689533	0.306613
0.691542	0.308617
0.69354	0.310621
0.695527	0.312625
0.697502	0.314629
0.699466	0.316633
0.701419	0.318637
0.703362	0.320641
0.705293	0.322645
0.707214	0.324649
0.709124	0.326653
0.711023	0.328657
0.712912	0.330661
0.714791	0.332665
0.716659	0.334669
0.718517	0.336673
0.720364	0.338677
0.722202	0.340681
0.72403	0.342685
0.725847	0.344689
0.727655	0.346693
0.729453	0.348697
0.731242	0.350701
0.73302	0.352705
0.734789	0.354709
0.736549	0.356713
0.738299	0.358717
0.74004	0.360721
0.741772	0.362725
0.743494	0.364729
0.745207	0.366733
0.746911	0.368737
0.748606	0.370741
0.750292	0.372745
0.751969	0.374749
0.753638	0.376754
0.755297	0.378758
0.756948	0.380762
0.75859	0.382766
0.760224	0.38477
0.761849	0.386774
0.763465	0.388778
0.765073	0.390782
0.766673	0.392786
0.768264	0.39479
0.769847	0.396794
0.771422	0.398798
0.772989	0.400802
0.774548	0.402806
0.776098	0.40481
0.777641	0.406814
0.779176	0.408818
0.780703	0.410822
0.782221	0.412826
0.783733	0.41483
0.785236	0.416834
0.786732	0.418838
0.78822	0.420842
0.7897	0.422846
0.791173	0.42485
0.792638	0.426854
0.794096	0.428858
0.795547	0.430862
0.79699	0.432866
0.798426	0.43487
0.799854	0.436874
0.801275	0.438878
0.802689	0.440882
0.804096	0.442886
0.805496	0.44489
0.806888	0.446894
0.808274	0.448898
0.809653	0.450902
0.811024	0.452906
0.812389	0.45491
0.813747	0.456914
0.815098	0.458918
0.816442	0.460922
0.817779	0.462926
0.81911	0.46493
0.820434	0.466934
0.821751	0.468938
0.823062	0.470942
0.824366	0.472946
0.825664	0.47495
0.826955	0.476954
0.828239	0.478958
0.829518	0.480962
0.830789	0.482966
0.832055	0.48497
0.833314	0.486974
0.834566	0.488978
0.835813	0.490982
0.837053	0.492986
0.838287	0.49499
0.839515	0.496994
0.840736	0.498998
0.841952	0.501002
0.843161	0.503006
0.844364	0.50501
0.845562	0.507014
0.846753	0.509018
0.847938	0.511022
0.849118	0.513026
0.850291	0.51503
0.851459	0.517034
0.852621	0.519038
0.853777	0.521042
0.854927	0.523046
0.856071	0.52505
0.85721	0.527054
0.858343	0.529058
0.85947	0.531062
0.860591	0.533066
0.861707	0.53507
0.862817	0.537074
0.863922	0.539078
0.865021	0.541082
0.866115	0.543086
0.867203	0.54509
0.868285	0.547094
0.869363	0.549098
0.870434	0.551102
0.871501	0.553106
0.872561	0.55511
0.873617	0.557114
0.874667	0.559118
0.875712	0.561122
0.876752	0.563126
0.877786	0.56513
0.878815	0.567134
0.879839	0.569138
0.880857	0.571142
0.881871	0.573146
0.882879	0.57515
0.883882	0.577154
0.88488	0.579158
0.885873	0.581162
0.886861	0.583166
0.887843	0.58517
0.888821	0.587174
0.889794	0.589178
0.890761	0.591182
0.891724	0.593186
0.892682	0.59519
0.893635	0.597194
0.894583	0.599198
0.895525	0.601202
0.896464	0.603206
0.897397	0.60521
0.898325	0.607214
0.899249	0.609218
0.900167	0.611222
0.901081	0.613226
0.901991	0.61523
0.902895	0.617234
0.903795	0.619238
0.90469	0.621242
0.90558	0.623246
0.906466	0.625251
0.907347	0.627255
0.908223	0.629259
0.909094	0.631263
0.909961	0.633267
0.910824	0.635271
0.911682	0.637275
0.912535	0.639279
0.913384	0.641283
0.914228	0.643287
0.915067	0.645291
0.915902	0.647295
0.916733	0.649299
0.917559	0.651303
0.918381	0.653307
0.919198	0.655311
0.920011	0.657315
0.920819	0.659319
0.921623	0.661323
0.922423	0.663327
0.923218	0.665331
0.924009	0.667335
0.924795	0.669339
0.925578	0.671343
0.926355	0.673347
0.927129	0.675351
0.927898	0.677355
0.928663	0.679359
0.929424	0.681363
0.93018	0.683367
0.930932	0.685371
0.93168	0.687375
0.932424	0.689379
0.933163	0.691383
0.933899	0.693387
0.93463	0.695391
0.935357	0.697395
0.93608	0.699399
0.936798	0.701403
0.937513	0.703407
0.938223	0.705411
0.938929	0.707415
0.939632	0.709419
0.94033	0.711423
0.941024	0.713427
0.941713	0.715431
0.942399	0.717435
0.943081	0.719439
0.943759	0.721443
0.944432	0.723447
0.945102	0.725451
0.945768	0.727455
0.946429	0.729459
0.947087	0.731463
0.947741	0.733467
0.948391	0.735471
0.949036	0.737475
0.949678	0.739479
0.950316	0.741483
0.95095	0.743487
0.95158	0.745491
0.952206	0.747495
0.952828	0.749499
0.953446	0.751503
0.95406	0.753507
0.954671	0.755511
0.955277	0.757515
0.95588	0.759519
0.956479	0.761523
0.957074	0.763527
0.957665	0.765531
0.958252	0.767535
0.958836	0.769539
0.959415	0.771543
0.959991	0.773547
0.960563	0.775551
0.961131	0.777555
0.961695	0.779559
0.962256	0.781563
0.962812	0.783567
0.963365	0.785571
0.963914	0.787575
0.96446	0.789579
0.965001	0.791583
0.965539	0.793587
0.966073	0.795591
0.966603	0.797595
0.96713	0.799599
0.967653	0.801603
0.968172	0.803607
0.968687	0.805611
0.969198	0.807615
0.969706	0.809619
0.97021	0.811623
0.970711	0.813627
0.971207	0.815631
0.9717	0.817635
0.972189	0.819639
0.972675	0.821643
0.973157	0.823647
0.973635	0.825651
0.974109	0.827655
0.97458	0.829659
0.975046	0.831663
0.97551	0.833667
0.975969	0.835671
0.976425	0.837675
0.976877	0.839679
0.977325	0.841683
0.97777	0.843687
0.978211	0.845691
0.978648	0.847695
0.979082	0.849699
0.979512	0.851703
0.979938	0.853707
0.98036	0.855711
0.980779	0.857715
0.981194	0.859719
0.981605	0.861723
0.982013	0.863727
0.982417	0.865731
0.982817	0.867735
0.983213	0.869739
0.983606	0.871743
0.983995	0.873747
0.98438	0.875752
0.984762	0.877756
0.985139	0.87976
0.985513	0.881764
0.985883	0.883768
0.98625	0.885772
0.986613	0.887776
0.986971	0.88978
0.987326	0.891784
0.987678	0.893788
0.988025	0.895792
0.988369	0.897796
0.988708	0.8998
0.989044	0.901804
0.989376	0.903808
0.989704	0.905812
0.990029	0.907816
0.990349	0.90982
0.990665	0.911824
0.990978	0.913828
0.991286	0.915832
0.991591	0.917836
0.991891	0.91984
0.992188	0.921844
0.99248	0.923848
0.992769	0.925852
0.993053	0.927856
0.993333	0.92986
0.99361	0.931864
0.993881	0.933868
0.994149	0.935872
0.994413	0.937876
0.994672	0.93988
0.994927	0.941884
0.995177	0.943888
0.995423	0.945892
0.995665	0.947896
0.995902	0.9499
0.996135	0.951904
0.996362	0.953908
0.996586	0.955912
0.996804	0.957916
0.997018	0.95992
0.997227	0.961924
0.997431	0.963928
0.997629	0.965932
0.997823	0.967936
0.998011	0.96994
0.998194	0.971944
0.998371	0.973948
0.998542	0.975952
0.998708	0.977956
0.998867	0.97996
0.99902	0.981964
0.999166	0.983968
0.999304	0.985972
0.999436	0.987976
0.999559	0.98998
0.999673	0.991984
0.999777	0.993988
0.99987	0.995992
0.999947	0.997996
1	1

## Sheet: Fig1c_1
Biomarker value	dist_positive	dist_negative
1.5	0.000872683	0.000872683
1.51403	0.000916509	0.000916509
1.52806	0.000962347	0.000962347
1.54208	0.00101028	0.00101028
1.55611	0.00106039	0.00106039
1.57014	0.00111276	0.00111276
1.58417	0.0011675	0.0011675
1.5982	0.00122468	0.00122468
1.61222	0.00128442	0.00128442
1.62625	0.0013468	0.0013468
1.64028	0.00141193	0.00141193
1.65431	0.00147992	0.00147992
1.66834	0.00155089	0.00155089
1.68236	0.00162493	0.00162493
1.69639	0.00170217	0.00170217
1.71042	0.00178274	0.00178274
1.72445	0.00186675	0.00186675
1.73848	0.00195434	0.00195434
1.75251	0.00204563	0.00204563
1.76653	0.00214076	0.00214076
1.78056	0.00223988	0.00223988
1.79459	0.00234313	0.00234313
1.80862	0.00245065	0.00245065
1.82265	0.00256261	0.00256261
1.83667	0.00267915	0.00267915
1.8507	0.00280044	0.00280044
1.86473	0.00292664	0.00292664
1.87876	0.00305793	0.00305793
1.89279	0.00319449	0.00319449
1.90681	0.00333648	0.00333648
1.92084	0.0034841	0.0034841
1.93487	0.00363753	0.00363753
1.9489	0.00379697	0.00379697
1.96293	0.00396263	0.00396263
1.97695	0.00413469	0.00413469
1.99098	0.00431338	0.00431338
2.00501	0.00449891	0.00449891
2.01904	0.00469149	0.00469149
2.03307	0.00489135	0.00489135
2.04709	0.00509872	0.00509872
2.06112	0.00531384	0.00531384
2.07515	0.00553695	0.00553695
2.08918	0.00576829	0.00576829
2.10321	0.00600811	0.00600811
2.11723	0.00625667	0.00625667
2.13126	0.00651423	0.00651423
2.14529	0.00678106	0.00678106
2.15932	0.00705743	0.00705743
2.17335	0.00734362	0.00734362
2.18737	0.00763991	0.00763991
2.2014	0.0079466	0.0079466
2.21543	0.00826396	0.00826396
2.22946	0.00859231	0.00859231
2.24349	0.00893195	0.00893195
2.25752	0.00928319	0.00928319
2.27154	0.00964634	0.00964634
2.28557	0.0100217	0.0100217
2.2996	0.0104097	0.0104097
2.31363	0.0108105	0.0108105
2.32766	0.0112246	0.0112246
2.34168	0.0116522	0.0116522
2.35571	0.0120937	0.0120937
2.36974	0.0125495	0.0125495
2.38377	0.0130199	0.0130199
2.3978	0.0135053	0.0135053
2.41182	0.014006	0.014006
2.42585	0.0145225	0.0145225
2.43988	0.015055	0.015055
2.45391	0.0156039	0.0156039
2.46794	0.0161698	0.0161698
2.48196	0.0167528	0.0167528
2.49599	0.0173534	0.0173534
2.51002	0.017972	0.017972
2.52405	0.018609	0.018609
2.53808	0.0192649	0.0192649
2.5521	0.0199398	0.0199398
2.56613	0.0206344	0.0206344
2.58016	0.021349	0.021349
2.59419	0.022084	0.022084
2.60822	0.0228397	0.0228397
2.62224	0.0236167	0.0236167
2.63627	0.0244154	0.0244154
2.6503	0.025236	0.025236
2.66433	0.0260792	0.0260792
2.67836	0.0269451	0.0269451
2.69238	0.0278344	0.0278344
2.70641	0.0287474	0.0287474
2.72044	0.0296844	0.0296844
2.73447	0.030646	0.030646
2.7485	0.0316325	0.0316325
2.76253	0.0326443	0.0326443
2.77655	0.0336818	0.0336818
2.79058	0.0347455	0.0347455
2.80461	0.0358358	0.0358358
2.81864	0.0369529	0.0369529
2.83267	0.0380974	0.0380974
2.84669	0.0392697	0.0392697
2.86072	0.04047	0.04047
2.87475	0.0416988	0.0416988
2.88878	0.0429564	0.0429564
2.90281	0.0442433	0.0442433
2.91683	0.0455598	0.0455598
2.93086	0.0469062	0.0469062
2.94489	0.0482829	0.0482829
2.95892	0.0496902	0.0496902
2.97295	0.0511285	0.0511285
2.98697	0.0525981	0.0525981
3.001	0.0540992	0.0540992
3.01503	0.0556323	0.0556323
3.02906	0.0571975	0.0571975
3.04309	0.0587952	0.0587952
3.05711	0.0604257	0.0604257
3.07114	0.0620891	0.0620891
3.08517	0.0637858	0.0637858
3.0992	0.0655159	0.0655159
3.11323	0.0672798	0.0672798
3.12725	0.0690775	0.0690775
3.14128	0.0709093	0.0709093
3.15531	0.0727753	0.0727753
3.16934	0.0746758	0.0746758
3.18337	0.0766108	0.0766108
3.19739	0.0785805	0.0785805
3.21142	0.080585	0.080585
3.22545	0.0826244	0.0826244
3.23948	0.0846986	0.0846986
3.25351	0.0868079	0.0868079
3.26754	0.0889522	0.0889522
3.28156	0.0911316	0.0911316
3.29559	0.0933459	0.0933459
3.30962	0.0955953	0.0955953
3.32365	0.0978795	0.0978795
3.33768	0.100199	0.100199
3.3517	0.102553	0.102553
3.36573	0.104941	0.104941
3.37976	0.107364	0.107364
3.39379	0.109822	0.109822
3.40782	0.112313	0.112313
3.42184	0.114839	0.114839
3.43587	0.117398	0.117398
3.4499	0.11999	0.11999
3.46393	0.122616	0.122616
3.47796	0.125275	0.125275
3.49198	0.127965	0.127965
3.50601	0.130689	0.130689
3.52004	0.133443	0.133443
3.53407	0.136229	0.136229
3.5481	0.139046	0.139046
3.56212	0.141893	0.141893
3.57615	0.14477	0.14477
3.59018	0.147676	0.147676
3.60421	0.150611	0.150611
3.61824	0.153574	0.153574
3.63226	0.156564	0.156564
3.64629	0.159582	0.159582
3.66032	0.162625	0.162625
3.67435	0.165694	0.165694
3.68838	0.168787	0.168787
3.7024	0.171905	0.171905
3.71643	0.175045	0.175045
3.73046	0.178208	0.178208
3.74449	0.181392	0.181392
3.75852	0.184597	0.184597
3.77255	0.187822	0.187822
3.78657	0.191065	0.191065
3.8006	0.194326	0.194326
3.81463	0.197604	0.197604
3.82866	0.200898	0.200898
3.84269	0.204206	0.204206
3.85671	0.207528	0.207528
3.87074	0.210862	0.210862
3.88477	0.214208	0.214208
3.8988	0.217564	0.217564
3.91283	0.220929	0.220929
3.92685	0.224302	0.224302
3.94088	0.227682	0.227682
3.95491	0.231068	0.231068
3.96894	0.234457	0.234457
3.98297	0.237849	0.237849
3.99699	0.241243	0.241243
4.01102	0.244638	0.244638
4.02505	0.248031	0.248031
4.03908	0.251422	0.251422
4.05311	0.254809	0.254809
4.06713	0.25819	0.25819
4.08116	0.261566	0.261566
4.09519	0.264933	0.264933
4.10922	0.268291	0.268291
4.12325	0.271637	0.271637
4.13727	0.274972	0.274972
4.1513	0.278293	0.278293
4.16533	0.281598	0.281598
4.17936	0.284886	0.284886
4.19339	0.288157	0.288157
4.20741	0.291407	0.291407
4.22144	0.294636	0.294636
4.23547	0.297842	0.297842
4.2495	0.301024	0.301024
4.26353	0.30418	0.30418
4.27756	0.307309	0.307309
4.29158	0.310409	0.310409
4.30561	0.313478	0.313478
4.31964	0.316515	0.316515
4.33367	0.319519	0.319519
4.3477	0.322488	0.322488
4.36172	0.325421	0.325421
4.37575	0.328315	0.328315
4.38978	0.33117	0.33117
4.40381	0.333984	0.333984
4.41784	0.336756	0.336756
4.43186	0.339484	0.339484
4.44589	0.342167	0.342167
4.45992	0.344803	0.344803
4.47395	0.347391	0.347391
4.48798	0.34993	0.34993
4.502	0.352418	0.352418
4.51603	0.354853	0.354853
4.53006	0.357235	0.357235
4.54409	0.359563	0.359563
4.55812	0.361834	0.361834
4.57214	0.364048	0.364048
4.58617	0.366204	0.366204
4.6002	0.3683	0.3683
4.61423	0.370335	0.370335
4.62826	0.372308	0.372308
4.64228	0.374217	0.374217
4.65631	0.376063	0.376063
4.67034	0.377843	0.377843
4.68437	0.379557	0.379557
4.6984	0.381204	0.381204
4.71242	0.382783	0.382783
4.72645	0.384292	0.384292
4.74048	0.385732	0.385732
4.75451	0.3871	0.3871
4.76854	0.388397	0.388397
4.78257	0.389622	0.389622
4.79659	0.390774	0.390774
4.81062	0.391852	0.391852
4.82465	0.392856	0.392856
4.83868	0.393785	0.393785
4.85271	0.394638	0.394638
4.86673	0.395415	0.395415
4.88076	0.396116	0.396116
4.89479	0.39674	0.39674
4.90882	0.397287	0.397287
4.92285	0.397757	0.397757
4.93687	0.398148	0.398148
4.9509	0.398462	0.398462
4.96493	0.398697	0.398697
4.97896	0.398854	0.398854
4.99299	0.398932	0.398932
5.00701	0.398932	0.398932
5.02104	0.398854	0.398854
5.03507	0.398697	0.398697
5.0491	0.398462	0.398462
5.06313	0.398148	0.398148
5.07715	0.397757	0.397757
5.09118	0.397287	0.397287
5.10521	0.39674	0.39674
5.11924	0.396116	0.396116
5.13327	0.395415	0.395415
5.14729	0.394638	0.394638
5.16132	0.393785	0.393785
5.17535	0.392856	0.392856
5.18938	0.391852	0.391852
5.20341	0.390774	0.390774
5.21743	0.389622	0.389622
5.23146	0.388397	0.388397
5.24549	0.3871	0.3871
5.25952	0.385732	0.385732
5.27355	0.384292	0.384292
5.28758	0.382783	0.382783
5.3016	0.381204	0.381204
5.31563	0.379557	0.379557
5.32966	0.377843	0.377843
5.34369	0.376063	0.376063
5.35772	0.374217	0.374217
5.37174	0.372308	0.372308
5.38577	0.370335	0.370335
5.3998	0.3683	0.3683
5.41383	0.366204	0.366204
5.42786	0.364048	0.364048
5.44188	0.361834	0.361834
5.45591	0.359563	0.359563
5.46994	0.357235	0.357235
5.48397	0.354853	0.354853
5.498	0.352418	0.352418
5.51202	0.34993	0.34993
5.52605	0.347391	0.347391
5.54008	0.344803	0.344803
5.55411	0.342167	0.342167
5.56814	0.339484	0.339484
5.58216	0.336756	0.336756
5.59619	0.333984	0.333984
5.61022	0.33117	0.33117
5.62425	0.328315	0.328315
5.63828	0.325421	0.325421
5.6523	0.322488	0.322488
5.66633	0.319519	0.319519
5.68036	0.316515	0.316515
5.69439	0.313478	0.313478
5.70842	0.310409	0.310409
5.72244	0.307309	0.307309
5.73647	0.30418	0.30418
5.7505	0.301024	0.301024
5.76453	0.297842	0.297842
5.77856	0.294636	0.294636
5.79259	0.291407	0.291407
5.80661	0.288157	0.288157
5.82064	0.284886	0.284886
5.83467	0.281598	0.281598
5.8487	0.278293	0.278293
5.86273	0.274972	0.274972
5.87675	0.271637	0.271637
5.89078	0.268291	0.268291
5.90481	0.264933	0.264933
5.91884	0.261566	0.261566
5.93287	0.25819	0.25819
5.94689	0.254809	0.254809
5.96092	0.251422	0.251422
5.97495	0.248031	0.248031
5.98898	0.244638	0.244638
6.00301	0.241243	0.241243
6.01703	0.237849	0.237849
6.03106	0.234457	0.234457
6.04509	0.231068	0.231068
6.05912	0.227682	0.227682
6.07315	0.224302	0.224302
6.08717	0.220929	0.220929
6.1012	0.217564	0.217564
6.11523	0.214208	0.214208
6.12926	0.210862	0.210862
6.14329	0.207528	0.207528
6.15731	0.204206	0.204206
6.17134	0.200898	0.200898
6.18537	0.197604	0.197604
6.1994	0.194326	0.194326
6.21343	0.191065	0.191065
6.22745	0.187822	0.187822
6.24148	0.184597	0.184597
6.25551	0.181392	0.181392
6.26954	0.178208	0.178208
6.28357	0.175045	0.175045
6.2976	0.171905	0.171905
6.31162	0.168787	0.168787
6.32565	0.165694	0.165694
6.33968	0.162625	0.162625
6.35371	0.159582	0.159582
6.36774	0.156564	0.156564
6.38176	0.153574	0.153574
6.39579	0.150611	0.150611
6.40982	0.147676	0.147676
6.42385	0.14477	0.14477
6.43788	0.141893	0.141893
6.4519	0.139046	0.139046
6.46593	0.136229	0.136229
6.47996	0.133443	0.133443
6.49399	0.130689	0.130689
6.50802	0.127965	0.127965
6.52204	0.125275	0.125275
6.53607	0.122616	0.122616
6.5501	0.11999	0.11999
6.56413	0.117398	0.117398
6.57816	0.114839	0.114839
6.59218	0.112313	0.112313
6.60621	0.109822	0.109822
6.62024	0.107364	0.107364
6.63427	0.104941	0.104941
6.6483	0.102553	0.102553
6.66232	0.100199	0.100199
6.67635	0.0978795	0.0978795
6.69038	0.0955953	0.0955953
6.70441	0.0933459	0.0933459
6.71844	0.0911316	0.0911316
6.73246	0.0889522	0.0889522
6.74649	0.0868079	0.0868079
6.76052	0.0846986	0.0846986
6.77455	0.0826244	0.0826244
6.78858	0.080585	0.080585
6.80261	0.0785805	0.0785805
6.81663	0.0766108	0.0766108
6.83066	0.0746758	0.0746758
6.84469	0.0727753	0.0727753
6.85872	0.0709093	0.0709093
6.87275	0.0690775	0.0690775
6.88677	0.0672798	0.0672798
6.9008	0.0655159	0.0655159
6.91483	0.0637858	0.0637858
6.92886	0.0620891	0.0620891
6.94289	0.0604257	0.0604257
6.95691	0.0587952	0.0587952
6.97094	0.0571975	0.0571975
6.98497	0.0556323	0.0556323
6.999	0.0540992	0.0540992
7.01303	0.0525981	0.0525981
7.02705	0.0511285	0.0511285
7.04108	0.0496902	0.0496902
7.05511	0.0482829	0.0482829
7.06914	0.0469062	0.0469062
7.08317	0.0455598	0.0455598
7.09719	0.0442433	0.0442433
7.11122	0.0429564	0.0429564
7.12525	0.0416988	0.0416988
7.13928	0.04047	0.04047
7.15331	0.0392697	0.0392697
7.16733	0.0380974	0.0380974
7.18136	0.0369529	0.0369529
7.19539	0.0358358	0.0358358
7.20942	0.0347455	0.0347455
7.22345	0.0336818	0.0336818
7.23747	0.0326443	0.0326443
7.2515	0.0316325	0.0316325
7.26553	0.030646	0.030646
7.27956	0.0296844	0.0296844
7.29359	0.0287474	0.0287474
7.30762	0.0278344	0.0278344
7.32164	0.0269451	0.0269451
7.33567	0.0260792	0.0260792
7.3497	0.025236	0.025236
7.36373	0.0244154	0.0244154
7.37776	0.0236167	0.0236167
7.39178	0.0228397	0.0228397
7.40581	0.022084	0.022084
7.41984	0.021349	0.021349
7.43387	0.0206344	0.0206344
7.4479	0.0199398	0.0199398
7.46192	0.0192649	0.0192649
7.47595	0.018609	0.018609
7.48998	0.017972	0.017972
7.50401	0.0173534	0.0173534
7.51804	0.0167528	0.0167528
7.53206	0.0161698	0.0161698
7.54609	0.0156039	0.0156039
7.56012	0.015055	0.015055
7.57415	0.0145225	0.0145225
7.58818	0.014006	0.014006
7.6022	0.0135053	0.0135053
7.61623	0.0130199	0.0130199
7.63026	0.0125495	0.0125495
7.64429	0.0120937	0.0120937
7.65832	0.0116522	0.0116522
7.67234	0.0112246	0.0112246
7.68637	0.0108105	0.0108105
7.7004	0.0104097	0.0104097
7.71443	0.0100217	0.0100217
7.72846	0.00964634	0.00964634
7.74248	0.00928319	0.00928319
7.75651	0.00893195	0.00893195
7.77054	0.00859231	0.00859231
7.78457	0.00826396	0.00826396
7.7986	0.0079466	0.0079466
7.81263	0.00763991	0.00763991
7.82665	0.00734362	0.00734362
7.84068	0.00705743	0.00705743
7.85471	0.00678106	0.00678106
7.86874	0.00651423	0.00651423
7.88277	0.00625667	0.00625667
7.89679	0.00600811	0.00600811
7.91082	0.00576829	0.00576829
7.92485	0.00553695	0.00553695
7.93888	0.00531384	0.00531384
7.95291	0.00509872	0.00509872
7.96693	0.00489135	0.00489135
7.98096	0.00469149	0.00469149
7.99499	0.00449891	0.00449891
8.00902	0.00431338	0.00431338
8.02305	0.00413469	0.00413469
8.03707	0.00396263	0.00396263
8.0511	0.00379697	0.00379697
8.06513	0.00363753	0.00363753
8.07916	0.0034841	0.0034841
8.09319	0.00333648	0.00333648
8.10721	0.00319449	0.00319449
8.12124	0.00305793	0.00305793
8.13527	0.00292664	0.00292664
8.1493	0.00280044	0.00280044
8.16333	0.00267915	0.00267915
8.17735	0.00256261	0.00256261
8.19138	0.00245065	0.00245065
8.20541	0.00234313	0.00234313
8.21944	0.00223988	0.00223988
8.23347	0.00214076	0.00214076
8.24749	0.00204563	0.00204563
8.26152	0.00195434	0.00195434
8.27555	0.00186675	0.00186675
8.28958	0.00178274	0.00178274
8.30361	0.00170217	0.00170217
8.31764	0.00162493	0.00162493
8.33166	0.00155089	0.00155089
8.34569	0.00147992	0.00147992
8.35972	0.00141193	0.00141193
8.37375	0.0013468	0.0013468
8.38778	0.00128442	0.00128442
8.4018	0.00122468	0.00122468
8.41583	0.0011675	0.0011675
8.42986	0.00111276	0.00111276
8.44389	0.00106039	0.00106039
8.45792	0.00101028	0.00101028
8.47194	0.000962347	0.000962347
8.48597	0.000916509	0.000916509
8.5	0.000872683	0.000872683

## Sheet: Fig1c_2
tpr	fpr
0	0
0.00200401	0.00200401
0.00400802	0.00400802
0.00601202	0.00601202
0.00801603	0.00801603
0.01002	0.01002
0.012024	0.012024
0.0140281	0.0140281
0.0160321	0.0160321
0.0180361	0.0180361
0.0200401	0.0200401
0.0220441	0.0220441
0.0240481	0.0240481
0.0260521	0.0260521
0.0280561	0.0280561
0.0300601	0.0300601
0.0320641	0.0320641
0.0340681	0.0340681
0.0360721	0.0360721
0.0380762	0.0380762
0.0400802	0.0400802
0.0420842	0.0420842
0.0440882	0.0440882
0.0460922	0.0460922
0.0480962	0.0480962
0.0501002	0.0501002
0.0521042	0.0521042
0.0541082	0.0541082
0.0561122	0.0561122
0.0581162	0.0581162
0.0601202	0.0601202
0.0621242	0.0621242
0.0641283	0.0641283
0.0661323	0.0661323
0.0681363	0.0681363
0.0701403	0.0701403
0.0721443	0.0721443
0.0741483	0.0741483
0.0761523	0.0761523
0.0781563	0.0781563
0.0801603	0.0801603
0.0821643	0.0821643
0.0841683	0.0841683
0.0861723	0.0861723
0.0881764	0.0881764
0.0901804	0.0901804
0.0921844	0.0921844
0.0941884	0.0941884
0.0961924	0.0961924
0.0981964	0.0981964
0.1002	0.1002
0.102204	0.102204
0.104208	0.104208
0.106212	0.106212
0.108216	0.108216
0.11022	0.11022
0.112224	0.112224
0.114228	0.114228
0.116232	0.116232
0.118236	0.118236
0.12024	0.12024
0.122244	0.122244
0.124248	0.124248
0.126253	0.126253
0.128257	0.128257
0.130261	0.130261
0.132265	0.132265
0.134269	0.134269
0.136273	0.136273
0.138277	0.138277
0.140281	0.140281
0.142285	0.142285
0.144289	0.144289
0.146293	0.146293
0.148297	0.148297
0.150301	0.150301
0.152305	0.152305
0.154309	0.154309
0.156313	0.156313
0.158317	0.158317
0.160321	0.160321
0.162325	0.162325
0.164329	0.164329
0.166333	0.166333
0.168337	0.168337
0.170341	0.170341
0.172345	0.172345
0.174349	0.174349
0.176353	0.176353
0.178357	0.178357
0.180361	0.180361
0.182365	0.182365
0.184369	0.184369
0.186373	0.186373
0.188377	0.188377
0.190381	0.190381
0.192385	0.192385
0.194389	0.194389
0.196393	0.196393
0.198397	0.198397
0.200401	0.200401
0.202405	0.202405
0.204409	0.204409
0.206413	0.206413
0.208417	0.208417
0.210421	0.210421
0.212425	0.212425
0.214429	0.214429
0.216433	0.216433
0.218437	0.218437
0.220441	0.220441
0.222445	0.222445
0.224449	0.224449
0.226453	0.226453
0.228457	0.228457
0.230461	0.230461
0.232465	0.232465
0.234469	0.234469
0.236473	0.236473
0.238477	0.238477
0.240481	0.240481
0.242485	0.242485
0.244489	0.244489
0.246493	0.246493
0.248497	0.248497
0.250501	0.250501
0.252505	0.252505
0.254509	0.254509
0.256513	0.256513
0.258517	0.258517
0.260521	0.260521
0.262525	0.262525
0.264529	0.264529
0.266533	0.266533
0.268537	0.268537
0.270541	0.270541
0.272545	0.272545
0.274549	0.274549
0.276553	0.276553
0.278557	0.278557
0.280561	0.280561
0.282565	0.282565
0.284569	0.284569
0.286573	0.286573
0.288577	0.288577
0.290581	0.290581
0.292585	0.292585
0.294589	0.294589
0.296593	0.296593
0.298597	0.298597
0.300601	0.300601
0.302605	0.302605
0.304609	0.304609
0.306613	0.306613
0.308617	0.308617
0.310621	0.310621
0.312625	0.312625
0.314629	0.314629
0.316633	0.316633
0.318637	0.318637
0.320641	0.320641
0.322645	0.322645
0.324649	0.324649
0.326653	0.326653
0.328657	0.328657
0.330661	0.330661
0.332665	0.332665
0.334669	0.334669
0.336673	0.336673
0.338677	0.338677
0.340681	0.340681
0.342685	0.342685
0.344689	0.344689
0.346693	0.346693
0.348697	0.348697
0.350701	0.350701
0.352705	0.352705
0.354709	0.354709
0.356713	0.356713
0.358717	0.358717
0.360721	0.360721
0.362725	0.362725
0.364729	0.364729
0.366733	0.366733
0.368737	0.368737
0.370741	0.370741
0.372745	0.372745
0.374749	0.374749
0.376754	0.376754
0.378758	0.378758
0.380762	0.380762
0.382766	0.382766
0.38477	0.38477
0.386774	0.386774
0.388778	0.388778
0.390782	0.390782
0.392786	0.392786
0.39479	0.39479
0.396794	0.396794
0.398798	0.398798
0.400802	0.400802
0.402806	0.402806
0.40481	0.40481
0.406814	0.406814
0.408818	0.408818
0.410822	0.410822
0.412826	0.412826
0.41483	0.41483
0.416834	0.416834
0.418838	0.418838
0.420842	0.420842
0.422846	0.422846
0.42485	0.42485
0.426854	0.426854
0.428858	0.428858
0.430862	0.430862
0.432866	0.432866
0.43487	0.43487
0.436874	0.436874
0.438878	0.438878
0.440882	0.440882
0.442886	0.442886
0.44489	0.44489
0.446894	0.446894
0.448898	0.448898
0.450902	0.450902
0.452906	0.452906
0.45491	0.45491
0.456914	0.456914
0.458918	0.458918
0.460922	0.460922
0.462926	0.462926
0.46493	0.46493
0.466934	0.466934
0.468938	0.468938
0.470942	0.470942
0.472946	0.472946
0.47495	0.47495
0.476954	0.476954
0.478958	0.478958
0.480962	0.480962
0.482966	0.482966
0.48497	0.48497
0.486974	0.486974
0.488978	0.488978
0.490982	0.490982
0.492986	0.492986
0.49499	0.49499
0.496994	0.496994
0.498998	0.498998
0.501002	0.501002
0.503006	0.503006
0.50501	0.50501
0.507014	0.507014
0.509018	0.509018
0.511022	0.511022
0.513026	0.513026
0.51503	0.51503
0.517034	0.517034
0.519038	0.519038
0.521042	0.521042
0.523046	0.523046
0.52505	0.52505
0.527054	0.527054
0.529058	0.529058
0.531062	0.531062
0.533066	0.533066
0.53507	0.53507
0.537074	0.537074
0.539078	0.539078
0.541082	0.541082
0.543086	0.543086
0.54509	0.54509
0.547094	0.547094
0.549098	0.549098
0.551102	0.551102
0.553106	0.553106
0.55511	0.55511
0.557114	0.557114
0.559118	0.559118
0.561122	0.561122
0.563126	0.563126
0.56513	0.56513
0.567134	0.567134
0.569138	0.569138
0.571142	0.571142
0.573146	0.573146
0.57515	0.57515
0.577154	0.577154
0.579158	0.579158
0.581162	0.581162
0.583166	0.583166
0.58517	0.58517
0.587174	0.587174
0.589178	0.589178
0.591182	0.591182
0.593186	0.593186
0.59519	0.59519
0.597194	0.597194
0.599198	0.599198
0.601202	0.601202
0.603206	0.603206
0.60521	0.60521
0.607214	0.607214
0.609218	0.609218
0.611222	0.611222
0.613226	0.613226
0.61523	0.61523
0.617234	0.617234
0.619238	0.619238
0.621242	0.621242
0.623246	0.623246
0.625251	0.625251
0.627255	0.627255
0.629259	0.629259
0.631263	0.631263
0.633267	0.633267
0.635271	0.635271
0.637275	0.637275
0.639279	0.639279
0.641283	0.641283
0.643287	0.643287
0.645291	0.645291
0.647295	0.647295
0.649299	0.649299
0.651303	0.651303
0.653307	0.653307
0.655311	0.655311
0.657315	0.657315
0.659319	0.659319
0.661323	0.661323
0.663327	0.663327
0.665331	0.665331
0.667335	0.667335
0.669339	0.669339
0.671343	0.671343
0.673347	0.673347
0.675351	0.675351
0.677355	0.677355
0.679359	0.679359
0.681363	0.681363
0.683367	0.683367
0.685371	0.685371
0.687375	0.687375
0.689379	0.689379
0.691383	0.691383
0.693387	0.693387
0.695391	0.695391
0.697395	0.697395
0.699399	0.699399
0.701403	0.701403
0.703407	0.703407
0.705411	0.705411
0.707415	0.707415
0.709419	0.709419
0.711423	0.711423
0.713427	0.713427
0.715431	0.715431
0.717435	0.717435
0.719439	0.719439
0.721443	0.721443
0.723447	0.723447
0.725451	0.725451
0.727455	0.727455
0.729459	0.729459
0.731463	0.731463
0.733467	0.733467
0.735471	0.735471
0.737475	0.737475
0.739479	0.739479
0.741483	0.741483
0.743487	0.743487
0.745491	0.745491
0.747495	0.747495
0.749499	0.749499
0.751503	0.751503
0.753507	0.753507
0.755511	0.755511
0.757515	0.757515
0.759519	0.759519
0.761523	0.761523
0.763527	0.763527
0.765531	0.765531
0.767535	0.767535
0.769539	0.769539
0.771543	0.771543
0.773547	0.773547
0.775551	0.775551
0.777555	0.777555
0.779559	0.779559
0.781563	0.781563
0.783567	0.783567
0.785571	0.785571
0.787575	0.787575
0.789579	0.789579
0.791583	0.791583
0.793587	0.793587
0.795591	0.795591
0.797595	0.797595
0.799599	0.799599
0.801603	0.801603
0.803607	0.803607
0.805611	0.805611
0.807615	0.807615
0.809619	0.809619
0.811623	0.811623
0.813627	0.813627
0.815631	0.815631
0.817635	0.817635
0.819639	0.819639
0.821643	0.821643
0.823647	0.823647
0.825651	0.825651
0.827655	0.827655
0.829659	0.829659
0.831663	0.831663
0.833667	0.833667
0.835671	0.835671
0.837675	0.837675
0.839679	0.839679
0.841683	0.841683
0.843687	0.843687
0.845691	0.845691
0.847695	0.847695
0.849699	0.849699
0.851703	0.851703
0.853707	0.853707
0.855711	0.855711
0.857715	0.857715
0.859719	0.859719
0.861723	0.861723
0.863727	0.863727
0.865731	0.865731
0.867735	0.867735
0.869739	0.869739
0.871743	0.871743
0.873747	0.873747
0.875752	0.875752
0.877756	0.877756
0.87976	0.87976
0.881764	0.881764
0.883768	0.883768
0.885772	0.885772
0.887776	0.887776
0.88978	0.88978
0.891784	0.891784
0.893788	0.893788
0.895792	0.895792
0.897796	0.897796
0.8998	0.8998
0.901804	0.901804
0.903808	0.903808
0.905812	0.905812
0.907816	0.907816
0.90982	0.90982
0.911824	0.911824
0.913828	0.913828
0.915832	0.915832
0.917836	0.917836
0.91984	0.91984
0.921844	0.921844
0.923848	0.923848
0.925852	0.925852
0.927856	0.927856
0.92986	0.92986
0.931864	0.931864
0.933868	0.933868
0.935872	0.935872
0.937876	0.937876
0.93988	0.93988
0.941884	0.941884
0.943888	0.943888
0.945892	0.945892
0.947896	0.947896
0.9499	0.9499
0.951904	0.951904
0.953908	0.953908
0.955912	0.955912
0.957916	0.957916
0.95992	0.95992
0.961924	0.961924
0.963928	0.963928
0.965932	0.965932
0.967936	0.967936
0.96994	0.96994
0.971944	0.971944
0.973948	0.973948
0.975952	0.975952
0.977956	0.977956
0.97996	0.97996
0.981964	0.981964
0.983968	0.983968
0.985972	0.985972
0.987976	0.987976
0.98998	0.98998
0.991984	0.991984
0.993988	0.993988
0.995992	0.995992
0.997996	0.997996
1	1

## Sheet: Fig1d_1
Biomarker value	dist_positive	dist_negative
0.75	0.00636209	4.77186e-05
0.755375	0.00640711	4.88205e-05
0.76075	0.0064524	4.99465e-05
0.766125	0.00649796	5.10969e-05
0.7715	0.0065438	5.22723e-05
0.776875	0.00658991	5.34731e-05
0.78225	0.0066363	5.47e-05
0.787625	0.00668297	5.59535e-05
0.793	0.00672992	5.7234e-05
0.798375	0.00677715	5.85421e-05
0.80375	0.00682466	5.98783e-05
0.809125	0.00687246	6.12434e-05
0.8145	0.00692054	6.26377e-05
0.819875	0.0069689	6.40619e-05
0.82525	0.00701756	6.55166e-05
0.830625	0.0070665	6.70024e-05
0.836	0.00711573	6.85199e-05
0.841375	0.00716525	7.00697e-05
0.84675	0.00721507	7.16526e-05
0.852125	0.00726518	7.32691e-05
0.8575	0.00731558	7.49199e-05
0.862875	0.00736628	7.66056e-05
0.86825	0.00741728	7.8327e-05
0.873625	0.00746858	8.00849e-05
0.879	0.00752018	8.18797e-05
0.884375	0.00757208	8.37124e-05
0.88975	0.00762428	8.55837e-05
0.895125	0.00767679	8.74942e-05
0.9005	0.0077296	8.94448e-05
0.905875	0.00778272	9.14363e-05
0.91125	0.00783615	9.34694e-05
0.916625	0.00788989	9.55449e-05
0.922	0.00794394	9.76637e-05
0.927375	0.0079983	9.98266e-05
0.93275	0.00805298	0.000102034
0.938125	0.00810797	0.000104288
0.9435	0.00816328	0.000106589
0.948875	0.0082189	0.000108936
0.95425	0.00827485	0.000111333
0.959625	0.00833111	0.000113779
0.965	0.0083877	0.000116275
0.970375	0.00844461	0.000118823
0.97575	0.00850185	0.000121423
0.981125	0.00855941	0.000124076
0.9865	0.0086173	0.000126783
0.991875	0.00867552	0.000129546
0.99725	0.00873407	0.000132366
1.00263	0.00879295	0.000135242
1.008	0.00885216	0.000138178
1.01337	0.00891171	0.000141173
1.01875	0.00897159	0.000144228
1.02412	0.00903181	0.000147346
1.0295	0.00909237	0.000150526
1.03487	0.00915327	0.000153771
1.04025	0.00921451	0.000157081
1.04563	0.00927609	0.000160458
1.051	0.00933802	0.000163902
1.05638	0.00940029	0.000167416
1.06175	0.00946291	0.000171
1.06713	0.00952588	0.000174656
1.0725	0.0095892	0.000178385
1.07787	0.00965287	0.000182188
1.08325	0.00971689	0.000186067
1.08862	0.00978127	0.000190023
1.094	0.009846	0.000194057
1.09937	0.00991109	0.000198172
1.10475	0.00997653	0.000202368
1.11013	0.0100423	0.000206646
1.1155	0.0101085	0.000211009
1.12088	0.010175	0.000215458
1.12625	0.0102419	0.000219994
1.13163	0.0103092	0.00022462
1.137	0.0103768	0.000229336
1.14237	0.0104448	0.000234144
1.14775	0.0105132	0.000239046
1.15312	0.0105819	0.000244044
1.1585	0.010651	0.000249139
1.16387	0.0107205	0.000254333
1.16925	0.0107903	0.000259628
1.17463	0.0108606	0.000265025
1.18	0.0109312	0.000270527
1.18538	0.0110022	0.000276135
1.19075	0.0110735	0.000281851
1.19613	0.0111453	0.000287677
1.2015	0.0112174	0.000293615
1.20687	0.01129	0.000299667
1.21225	0.0113629	0.000305835
1.21762	0.0114362	0.000312121
1.223	0.0115099	0.000318527
1.22837	0.0115839	0.000325055
1.23375	0.0116584	0.000331707
1.23913	0.0117333	0.000338486
1.2445	0.0118085	0.000345393
1.24988	0.0118842	0.00035243
1.25525	0.0119602	0.000359601
1.26063	0.0120367	0.000366907
1.266	0.0121136	0.000374351
1.27137	0.0121908	0.000381935
1.27675	0.0122685	0.000389661
1.28212	0.0123465	0.000397532
1.2875	0.012425	0.00040555
1.29287	0.0125039	0.000413718
1.29825	0.0125832	0.000422038
1.30363	0.0126629	0.000430513
1.309	0.012743	0.000439146
1.31438	0.0128236	0.000447939
1.31975	0.0129045	0.000456894
1.32513	0.0129859	0.000466015
1.3305	0.0130677	0.000475305
1.33587	0.0131499	0.000484766
1.34125	0.0132325	0.000494401
1.34662	0.0133155	0.000504212
1.352	0.013399	0.000514204
1.35737	0.0134829	0.000524378
1.36275	0.0135672	0.000534739
1.36813	0.013652	0.000545288
1.3735	0.0137372	0.000556029
1.37888	0.0138228	0.000566966
1.38425	0.0139089	0.000578101
1.38963	0.0139953	0.000589437
1.395	0.0140823	0.000600979
1.40037	0.0141696	0.000612729
1.40575	0.0142574	0.00062469
1.41112	0.0143457	0.000636867
1.4165	0.0144343	0.000649262
1.42188	0.0145235	0.000661879
1.42725	0.014613	0.000674722
1.43263	0.0147031	0.000687794
1.438	0.0147935	0.0007011
1.44338	0.0148844	0.000714642
1.44875	0.0149758	0.000728424
1.45412	0.0150676	0.000742451
1.4595	0.0151599	0.000756727
1.46487	0.0152526	0.000771254
1.47025	0.0153458	0.000786037
1.47562	0.0154394	0.000801081
1.481	0.0155335	0.000816389
1.48638	0.0156281	0.000831966
1.49175	0.0157231	0.000847815
1.49713	0.0158186	0.000863942
1.5025	0.0159145	0.000880349
1.50788	0.0160109	0.000897043
1.51325	0.0161078	0.000914026
1.51862	0.0162052	0.000931304
1.524	0.016303	0.000948882
1.52937	0.0164013	0.000966763
1.53475	0.0165	0.000984952
1.54012	0.0165993	0.00100346
1.5455	0.016699	0.00102228
1.55088	0.0167992	0.00104142
1.55625	0.0168999	0.00106089
1.56163	0.017001	0.0010807
1.567	0.0171027	0.00110084
1.57238	0.0172048	0.00112132
1.57775	0.0173074	0.00114216
1.58312	0.0174105	0.00116334
1.5885	0.017514	0.00118489
1.59387	0.0176181	0.0012068
1.59925	0.0177227	0.00122908
1.60462	0.0178277	0.00125174
1.61	0.0179333	0.00127477
1.61538	0.0180393	0.00129819
1.62075	0.0181458	0.00132201
1.62613	0.0182529	0.00134622
1.6315	0.0183604	0.00137084
1.63688	0.0184684	0.00139586
1.64225	0.0185769	0.0014213
1.64762	0.018686	0.00144717
1.653	0.0187955	0.00147346
1.65837	0.0189056	0.00150018
1.66375	0.0190161	0.00152735
1.66912	0.0191272	0.00155496
1.6745	0.0192387	0.00158303
1.67988	0.0193508	0.00161156
1.68525	0.0194634	0.00164055
1.69063	0.0195765	0.00167002
1.696	0.0196901	0.00169997
1.70138	0.0198043	0.0017304
1.70675	0.0199189	0.00176133
1.71212	0.0200341	0.00179276
1.7175	0.0201498	0.0018247
1.72287	0.020266	0.00185715
1.72825	0.0203827	0.00189012
1.73362	0.0205	0.00192363
1.739	0.0206178	0.00195767
1.74438	0.0207361	0.00199226
1.74975	0.020855	0.0020274
1.75513	0.0209743	0.0020631
1.7605	0.0210942	0.00209937
1.76588	0.0212147	0.00213621
1.77125	0.0213356	0.00217364
1.77662	0.0214571	0.00221166
1.782	0.0215792	0.00225028
1.78737	0.0217018	0.00228951
1.79275	0.0218249	0.00232935
1.79812	0.0219485	0.00236982
1.8035	0.0220727	0.00241093
1.80888	0.0221975	0.00245267
1.81425	0.0223228	0.00249507
1.81963	0.0224486	0.00253812
1.825	0.022575	0.00258184
1.83038	0.0227019	0.00262625
1.83575	0.0228294	0.00267133
1.84112	0.0229574	0.00271712
1.8465	0.023086	0.0027636
1.85187	0.0232151	0.00281081
1.85725	0.0233448	0.00285873
1.86262	0.023475	0.00290739
1.868	0.0236058	0.00295679
1.87338	0.0237371	0.00300695
1.87875	0.023869	0.00305786
1.88413	0.0240015	0.00310955
1.8895	0.0241345	0.00316202
1.89488	0.0242681	0.00321529
1.90025	0.0244023	0.00326935
1.90562	0.024537	0.00332423
1.911	0.0246723	0.00337993
1.91637	0.0248081	0.00343647
1.92175	0.0249445	0.00349385
1.92712	0.0250815	0.00355209
1.9325	0.0252191	0.00361119
1.93788	0.0253572	0.00367118
1.94325	0.0254959	0.00373205
1.94863	0.0256352	0.00379381
1.954	0.025775	0.0038565
1.95938	0.0259154	0.0039201
1.96475	0.0260564	0.00398463
1.97012	0.026198	0.00405012
1.9755	0.0263402	0.00411655
1.98087	0.0264829	0.00418396
1.98625	0.0266262	0.00425235
1.99162	0.0267701	0.00432173
1.997	0.0269146	0.00439212
2.00237	0.0270597	0.00446353
2.00775	0.0272053	0.00453596
2.01313	0.0273515	0.00460944
2.0185	0.0274984	0.00468397
2.02387	0.0276458	0.00475957
2.02925	0.0277938	0.00483625
2.03463	0.0279424	0.00491402
2.04	0.0280916	0.0049929
2.04537	0.0282413	0.0050729
2.05075	0.0283917	0.00515403
2.05613	0.0285427	0.00523631
2.0615	0.0286943	0.00531975
2.06688	0.0288464	0.00540436
2.07225	0.0289992	0.00549016
2.07762	0.0291525	0.00557716
2.083	0.0293065	0.00566537
2.08838	0.029461	0.00575481
2.09375	0.0296162	0.0058455
2.09912	0.0297719	0.00593744
2.1045	0.0299283	0.00603066
2.10988	0.0300853	0.00612516
2.11525	0.0302428	0.00622097
2.12062	0.030401	0.00631809
2.126	0.0305598	0.00641654
2.13137	0.0307192	0.00651633
2.13675	0.0308792	0.00661749
2.14213	0.0310398	0.00672003
2.1475	0.031201	0.00682395
2.15287	0.0313628	0.00692928
2.15825	0.0315253	0.00703604
2.16363	0.0316883	0.00714423
2.169	0.031852	0.00725388
2.17437	0.0320163	0.007365
2.17975	0.0321811	0.0074776
2.18513	0.0323467	0.0075917
2.1905	0.0325128	0.00770733
2.19588	0.0326795	0.00782449
2.20125	0.0328469	0.0079432
2.20662	0.0330149	0.00806348
2.212	0.0331835	0.00818534
2.21738	0.0333527	0.00830881
2.22275	0.0335225	0.00843389
2.22812	0.033693	0.00856061
2.2335	0.0338641	0.00868898
2.23888	0.0340358	0.00881902
2.24425	0.0342081	0.00895075
2.24962	0.034381	0.00908419
2.255	0.0345546	0.00921935
2.26037	0.0347288	0.00935625
2.26575	0.0349037	0.0094949
2.27113	0.0350791	0.00963534
2.2765	0.0352552	0.00977757
2.28187	0.0354319	0.00992161
2.28725	0.0356093	0.0100675
2.29263	0.0357872	0.0102152
2.298	0.0359658	0.0103648
2.30337	0.0361451	0.0105163
2.30875	0.0363249	0.0106697
2.31413	0.0365054	0.010825
2.3195	0.0366865	0.0109822
2.32488	0.0368683	0.0111414
2.33025	0.0370507	0.0113026
2.33562	0.0372337	0.0114658
2.341	0.0374173	0.011631
2.34638	0.0376016	0.0117983
2.35175	0.0377866	0.0119676
2.35712	0.0379721	0.012139
2.3625	0.0381583	0.0123125
2.36788	0.0383452	0.0124881
2.37325	0.0385326	0.0126658
2.37862	0.0387207	0.0128458
2.384	0.0389095	0.0130278
2.38937	0.0390988	0.0132121
2.39475	0.0392889	0.0133986
2.40013	0.0394795	0.0135874
2.4055	0.0396708	0.0137784
2.41087	0.0398627	0.0139717
2.41625	0.0400553	0.0141673
2.42163	0.0402485	0.0143652
2.427	0.0404424	0.0145654
2.43237	0.0406369	0.0147681
2.43775	0.040832	0.0149731
2.44313	0.0410278	0.0151805
2.4485	0.0412242	0.0153903
2.45388	0.0414213	0.0156026
2.45925	0.041619	0.0158174
2.46462	0.0418173	0.0160347
2.47	0.0420163	0.0162545
2.47538	0.0422159	0.0164768
2.48075	0.0424162	0.0167016
2.48612	0.0426171	0.0169291
2.4915	0.0428186	0.0171591
2.49688	0.0430208	0.0173918
2.50225	0.0432236	0.0176271
2.50762	0.0434271	0.0178651
2.513	0.0436312	0.0181058
2.51837	0.043836	0.0183492
2.52375	0.0440414	0.0185953
2.52913	0.0442475	0.0188442
2.5345	0.0444541	0.0190959
2.53987	0.0446615	0.0193503
2.54525	0.0448695	0.0196076
2.55063	0.0450781	0.0198677
2.556	0.0452873	0.0201308
2.56137	0.0454972	0.0203967
2.56675	0.0457078	0.0206655
2.57213	0.045919	0.0209372
2.5775	0.0461308	0.0212119
2.58288	0.0463433	0.0214896
2.58825	0.0465564	0.0217703
2.59362	0.0467702	0.0220541
2.599	0.0469846	0.0223408
2.60438	0.0471996	0.0226307
2.60975	0.0474153	0.0229237
2.61512	0.0476316	0.0232197
2.6205	0.0478486	0.023519
2.62588	0.0480662	0.0238213
2.63125	0.0482845	0.0241269
2.63662	0.0485034	0.0244357
2.642	0.0487229	0.0247478
2.64737	0.0489431	0.025063
2.65275	0.0491639	0.0253816
2.65813	0.0493853	0.0257035
2.6635	0.0496074	0.0260287
2.66887	0.0498302	0.0263573
2.67425	0.0500535	0.0266892
2.67963	0.0502775	0.0270246
2.685	0.0505022	0.0273633
2.69037	0.0507275	0.0277056
2.69575	0.0509534	0.0280512
2.70113	0.0511799	0.0284004
2.7065	0.0514071	0.0287531
2.71188	0.051635	0.0291093
2.71725	0.0518634	0.0294691
2.72262	0.0520925	0.0298325
2.728	0.0523222	0.0301995
2.73338	0.0525526	0.0305701
2.73875	0.0527836	0.0309444
2.74412	0.0530152	0.0313223
2.7495	0.0532475	0.031704
2.75488	0.0534804	0.0320893
2.76025	0.0537139	0.0324784
2.76562	0.0539481	0.0328713
2.771	0.0541829	0.033268
2.77637	0.0544183	0.0336685
2.78175	0.0546543	0.0340728
2.78713	0.054891	0.034481
2.7925	0.0551283	0.0348931
2.79787	0.0553662	0.0353091
2.80325	0.0556047	0.035729
2.80863	0.0558439	0.0361528
2.814	0.0560837	0.0365806
2.81937	0.0563241	0.0370124
2.82475	0.0565651	0.0374483
2.83012	0.0568068	0.0378881
2.8355	0.0570491	0.0383321
2.84088	0.057292	0.0387801
2.84625	0.0575355	0.0392322
2.85162	0.0577796	0.0396884
2.857	0.0580244	0.0401488
2.86238	0.0582698	0.0406133
2.86775	0.0585157	0.0410821
2.87312	0.0587623	0.041555
2.8785	0.0590095	0.0420322
2.88388	0.0592574	0.0425136
2.88925	0.0595058	0.0429993
2.89463	0.0597548	0.0434893
2.9	0.0600045	0.0439836
2.90537	0.0602548	0.0444822
2.91075	0.0605056	0.0449852
2.91613	0.0607571	0.0454926
2.9215	0.0610092	0.0460043
2.92687	0.0612619	0.0465205
2.93225	0.0615151	0.0470411
2.93763	0.061769	0.0475662
2.943	0.0620235	0.0480957
2.94837	0.0622786	0.0486297
2.95375	0.0625343	0.0491682
2.95912	0.0627905	0.0497113
2.9645	0.0630474	0.0502588
2.96988	0.0633049	0.050811
2.97525	0.0635629	0.0513677
2.98062	0.0638216	0.0519291
2.986	0.0640808	0.052495
2.99138	0.0643406	0.0530656
2.99675	0.0646011	0.0536409
3.00212	0.0648621	0.0542208
3.0075	0.0651236	0.0548054
3.01288	0.0653858	0.0553947
3.01825	0.0656485	0.0559887
3.02363	0.0659119	0.0565875
3.029	0.0661758	0.057191
3.03437	0.0664403	0.0577993
3.03975	0.0667053	0.0584123
3.04513	0.0669709	0.0590302
3.0505	0.0672371	0.0596528
3.05587	0.0675039	0.0602803
3.06125	0.0677713	0.0609127
3.06663	0.0680392	0.0615498
3.072	0.0683076	0.0621919
3.07737	0.0685767	0.0628388
3.08275	0.0688463	0.0634907
3.08812	0.0691164	0.0641474
3.0935	0.0693872	0.0648091
3.09888	0.0696584	0.0654757
3.10425	0.0699303	0.0661472
3.10962	0.0702027	0.0668237
3.115	0.0704756	0.0675052
3.12038	0.0707491	0.0681916
3.12575	0.0710231	0.0688831
3.13112	0.0712977	0.0695795
3.1365	0.0715728	0.0702809
3.14188	0.0718485	0.0709874
3.14725	0.0721247	0.0716989
3.15263	0.0724015	0.0724154
3.158	0.0726788	0.073137
3.16337	0.0729566	0.0738637
3.16875	0.0732349	0.0745954
3.17413	0.0735138	0.0753321
3.1795	0.0737932	0.076074
3.18487	0.0740732	0.0768209
3.19025	0.0743536	0.077573
3.19563	0.0746346	0.0783301
3.201	0.0749161	0.0790924
3.20637	0.0751982	0.0798597
3.21175	0.0754807	0.0806322
3.21712	0.0757638	0.0814098
3.2225	0.0760474	0.0821925
3.22788	0.0763314	0.0829803
3.23325	0.076616	0.0837733
3.23862	0.0769011	0.0845714
3.244	0.0771867	0.0853746
3.24938	0.0774728	0.086183
3.25475	0.0777594	0.0869965
3.26012	0.0780465	0.0878152
3.2655	0.0783341	0.088639
3.27088	0.0786222	0.0894679
3.27625	0.0789108	0.090302
3.28163	0.0791998	0.0911412
3.287	0.0794894	0.0919856
3.29237	0.0797794	0.0928351
3.29775	0.0800699	0.0936898
3.30313	0.0803609	0.0945496
3.3085	0.0806524	0.0954145
3.31387	0.0809443	0.0962846
3.31925	0.0812367	0.0971597
3.32463	0.0815296	0.09804
3.33	0.0818229	0.0989255
3.33537	0.0821167	0.099816
3.34075	0.0824109	0.100712
3.34612	0.0827057	0.101612
3.3515	0.0830008	0.102518
3.35688	0.0832964	0.103429
3.36225	0.0835925	0.104345
3.36762	0.083889	0.105266
3.373	0.084186	0.106192
3.37838	0.0844834	0.107124
3.38375	0.0847812	0.10806
3.38912	0.0850795	0.109001
3.3945	0.0853782	0.109947
3.39988	0.0856773	0.110899
3.40525	0.0859769	0.111855
3.41063	0.0862769	0.112816
3.416	0.0865773	0.113783
3.42137	0.0868781	0.114754
3.42675	0.0871794	0.11573
3.43213	0.087481	0.116711
3.4375	0.0877831	0.117697
3.44287	0.0880856	0.118688
3.44825	0.0883884	0.119684
3.45363	0.0886917	0.120684
3.459	0.0889954	0.12169
3.46437	0.0892994	0.1227
3.46975	0.0896039	0.123715
3.47512	0.0899088	0.124735
3.4805	0.090214	0.12576
3.48588	0.0905196	0.12679
3.49125	0.0908256	0.127824
3.49662	0.091132	0.128863
3.502	0.0914387	0.129906
3.50738	0.0917458	0.130955
3.51275	0.0920533	0.132008
3.51812	0.0923612	0.133065
3.5235	0.0926694	0.134127
3.52888	0.0929779	0.135194
3.53425	0.0932869	0.136266
3.53963	0.0935961	0.137341
3.545	0.0939057	0.138422
3.55037	0.0942157	0.139506
3.55575	0.094526	0.140596
3.56113	0.0948366	0.141689
3.5665	0.0951476	0.142787
3.57187	0.0954589	0.14389
3.57725	0.0957705	0.144996
3.58263	0.0960825	0.146107
3.588	0.0963947	0.147222
3.59337	0.0967073	0.148342
3.59875	0.0970202	0.149466
3.60412	0.0973334	0.150593
3.6095	0.0976469	0.151725
3.61488	0.0979608	0.152861
3.62025	0.0982749	0.154001
3.62562	0.0985893	0.155146
3.631	0.098904	0.156294
3.63638	0.099219	0.157446
3.64175	0.0995342	0.158602
3.64712	0.0998498	0.159761
3.6525	0.100166	0.160925
3.65788	0.100482	0.162092
3.66325	0.100798	0.163264
3.66863	0.101115	0.164439
3.674	0.101432	0.165617
3.67937	0.101749	0.166799
3.68475	0.102066	0.167985
3.69013	0.102384	0.169174
3.6955	0.102702	0.170367
3.70087	0.10302	0.171564
3.70625	0.103338	0.172763
3.71163	0.103657	0.173966
3.717	0.103976	0.175173
3.72237	0.104295	0.176382
3.72775	0.104614	0.177595
3.73312	0.104934	0.178811
3.7385	0.105254	0.18003
3.74388	0.105573	0.181253
3.74925	0.105894	0.182478
3.75462	0.106214	0.183706
3.76	0.106535	0.184937
3.76538	0.106855	0.186171
3.77075	0.107176	0.187408
3.77612	0.107497	0.188648
3.7815	0.107819	0.18989
3.78688	0.10814	0.191135
3.79225	0.108462	0.192383
3.79763	0.108784	0.193633
3.803	0.109106	0.194886
3.80837	0.109428	0.196141
3.81375	0.10975	0.197398
3.81913	0.110073	0.198658
3.8245	0.110396	0.19992
3.82987	0.110718	0.201184
3.83525	0.111041	0.202451
3.84063	0.111364	0.203719
3.846	0.111688	0.204989
3.85137	0.112011	0.206262
3.85675	0.112334	0.207536
3.86212	0.112658	0.208813
3.8675	0.112982	0.210091
3.87288	0.113305	0.21137
3.87825	0.113629	0.212652
3.88362	0.113953	0.213935
3.889	0.114277	0.215219
3.89438	0.114602	0.216505
3.89975	0.114926	0.217792
3.90512	0.11525	0.219081
3.9105	0.115575	0.220371
3.91588	0.115899	0.221662
3.92125	0.116224	0.222954
3.92663	0.116549	0.224247
3.932	0.116873	0.225542
3.93737	0.117198	0.226837
3.94275	0.117523	0.228133
3.94813	0.117848	0.22943
3.9535	0.118173	0.230727
3.95887	0.118498	0.232025
3.96425	0.118823	0.233324
3.96963	0.119148	0.234623
3.975	0.119473	0.235923
3.98037	0.119798	0.237223
3.98575	0.120123	0.238523
3.99112	0.120448	0.239823
3.9965	0.120774	0.241124
4.00188	0.121099	0.242424
4.00725	0.121424	0.243725
4.01262	0.121749	0.245025
4.018	0.122074	0.246326
4.02337	0.122399	0.247626
4.02875	0.122724	0.248925
4.03413	0.123049	0.250225
4.0395	0.123375	0.251524
4.04487	0.1237	0.252822
4.05025	0.124024	0.254119
4.05562	0.124349	0.255416
4.061	0.124674	0.256712
4.06637	0.124999	0.258008
4.07175	0.125324	0.259302
4.07712	0.125649	0.260595
4.0825	0.125973	0.261887
4.08788	0.126298	0.263178
4.09325	0.126622	0.264468
4.09863	0.126947	0.265756
4.104	0.127271	0.267043
4.10938	0.127595	0.268328
4.11475	0.127919	0.269612
4.12012	0.128243	0.270894
4.1255	0.128567	0.272174
4.13087	0.128891	0.273452
4.13625	0.129215	0.274729
4.14162	0.129538	0.276003
4.147	0.129861	0.277276
4.15237	0.130185	0.278546
4.15775	0.130508	0.279814
4.16312	0.130831	0.281079
4.1685	0.131154	0.282342
4.17387	0.131476	0.283603
4.17925	0.131799	0.284861
4.18462	0.132121	0.286116
4.19	0.132444	0.287369
4.19538	0.132766	0.288619
4.20075	0.133088	0.289865
4.20613	0.133409	0.291109
4.2115	0.133731	0.29235
4.21687	0.134052	0.293587
4.22225	0.134373	0.294821
4.22762	0.134694	0.296052
4.233	0.135015	0.297279
4.23837	0.135335	0.298503
4.24375	0.135655	0.299723
4.24912	0.135975	0.30094
4.2545	0.136295	0.302152
4.25987	0.136615	0.303361
4.26525	0.136934	0.304566
4.27062	0.137253	0.305767
4.276	0.137572	0.306963
4.28137	0.137891	0.308156
4.28675	0.138209	0.309344
4.29213	0.138527	0.310528
4.2975	0.138845	0.311707
4.30288	0.139162	0.312882
4.30825	0.139479	0.314052
4.31363	0.139796	0.315217
4.319	0.140113	0.316378
4.32437	0.140429	0.317533
4.32975	0.140745	0.318684
4.33512	0.141061	0.319829
4.3405	0.141377	0.32097
4.34587	0.141692	0.322105
4.35125	0.142006	0.323235
4.35662	0.142321	0.324359
4.362	0.142635	0.325478
4.36737	0.142949	0.326591
4.37275	0.143262	0.327699
4.37812	0.143575	0.328801
4.3835	0.143888	0.329897
4.38887	0.1442	0.330987
4.39425	0.144512	0.332071
4.39963	0.144824	0.33315
4.405	0.145135	0.334222
4.41038	0.145446	0.335287
4.41575	0.145757	0.336347
4.42112	0.146067	0.3374
4.4265	0.146376	0.338446
4.43187	0.146686	0.339486
4.43725	0.146995	0.34052
4.44262	0.147303	0.341546
4.448	0.147611	0.342566
4.45337	0.147919	0.343579
4.45875	0.148226	0.344585
4.46412	0.148533	0.345584
4.4695	0.148839	0.346576
4.47487	0.149145	0.34756
4.48025	0.14945	0.348538
4.48562	0.149755	0.349508
4.491	0.15006	0.35047
4.49637	0.150364	0.351425
4.50175	0.150668	0.352373
4.50713	0.150971	0.353313
4.5125	0.151273	0.354245
4.51788	0.151575	0.355169
4.52325	0.151877	0.356086
4.52862	0.152178	0.356994
4.534	0.152479	0.357895
4.53937	0.152779	0.358787
4.54475	0.153078	0.359671
4.55013	0.153378	0.360547
4.5555	0.153676	0.361415
4.56087	0.153974	0.362274
4.56625	0.154272	0.363125
4.57162	0.154569	0.363967
4.577	0.154865	0.364801
4.58237	0.155161	0.365626
4.58775	0.155456	0.366443
4.59312	0.155751	0.36725
4.5985	0.156045	0.368049
4.60387	0.156339	0.368839
4.60925	0.156632	0.369619
4.61463	0.156924	0.370391
4.62	0.157216	0.371154
4.62538	0.157507	0.371907
4.63075	0.157798	0.372652
4.63612	0.158088	0.373387
4.6415	0.158377	0.374112
4.64687	0.158666	0.374828
4.65225	0.158954	0.375535
4.65762	0.159242	0.376232
4.663	0.159529	0.37692
4.66837	0.159815	0.377598
4.67375	0.160101	0.378266
4.67912	0.160386	0.378924
4.6845	0.16067	0.379573
4.68987	0.160954	0.380212
4.69525	0.161237	0.38084
4.70062	0.161519	0.381459
4.706	0.161801	0.382068
4.71138	0.162082	0.382667
4.71675	0.162362	0.383255
4.72213	0.162642	0.383834
4.7275	0.162921	0.384402
4.73287	0.163199	0.38496
4.73825	0.163476	0.385507
4.74362	0.163753	0.386045
4.749	0.164029	0.386571
4.75437	0.164305	0.387088
4.75975	0.164579	0.387593
4.76512	0.164853	0.388089
4.7705	0.165126	0.388573
4.77588	0.165399	0.389047
4.78125	0.16567	0.389511
4.78662	0.165941	0.389963
4.792	0.166212	0.390405
4.79737	0.166481	0.390836
4.80275	0.16675	0.391256
4.80813	0.167018	0.391666
4.8135	0.167285	0.392064
4.81887	0.167551	0.392452
4.82425	0.167816	0.392828
4.82963	0.168081	0.393194
4.835	0.168345	0.393548
4.84037	0.168608	0.393892
4.84575	0.168871	0.394224
4.85112	0.169132	0.394546
4.8565	0.169393	0.394856
4.86188	0.169653	0.395155
4.86725	0.169912	0.395443
4.87262	0.17017	0.395719
4.878	0.170427	0.395984
4.88338	0.170684	0.396238
4.88875	0.17094	0.396481
4.89412	0.171194	0.396713
4.8995	0.171448	0.396933
4.90487	0.171701	0.397141
4.91025	0.171954	0.397339
4.91562	0.172205	0.397525
4.921	0.172456	0.397699
4.92637	0.172705	0.397862
4.93175	0.172954	0.398014
4.93712	0.173202	0.398154
4.9425	0.173449	0.398283
4.94787	0.173695	0.398401
4.95325	0.17394	0.398507
4.95862	0.174184	0.398601
4.964	0.174427	0.398684
4.96937	0.17467	0.398755
4.97475	0.174911	0.398815
4.98012	0.175152	0.398863
4.9855	0.175391	0.3989
4.99087	0.17563	0.398926
4.99625	0.175867	0.398939
5.00162	0.176104	0.398942
5.007	0.17634	0.398933
5.01237	0.176575	0.398912
5.01775	0.176809	0.398879
5.02312	0.177041	0.398836
5.0285	0.177273	0.39878
5.03388	0.177504	0.398713
5.03925	0.177734	0.398635
5.04462	0.177963	0.398545
5.05	0.178191	0.398444
5.05537	0.178418	0.398331
5.06075	0.178644	0.398207
5.06613	0.178869	0.398071
5.0715	0.179093	0.397924
5.07687	0.179316	0.397765
5.08225	0.179538	0.397595
5.08763	0.179759	0.397414
5.093	0.179979	0.397221
5.09837	0.180198	0.397017
5.10375	0.180415	0.396801
5.10912	0.180632	0.396574
5.1145	0.180848	0.396336
5.11988	0.181062	0.396086
5.12525	0.181276	0.395825
5.13062	0.181489	0.395553
5.136	0.1817	0.39527
5.14138	0.181911	0.394975
5.14675	0.18212	0.39467
5.15212	0.182328	0.394353
5.1575	0.182535	0.394025
5.16287	0.182741	0.393686
5.16825	0.182946	0.393335
5.17362	0.18315	0.392974
5.179	0.183353	0.392602
5.18437	0.183555	0.392219
5.18975	0.183756	0.391825
5.19512	0.183955	0.391419
5.2005	0.184153	0.391004
5.20587	0.184351	0.390577
5.21125	0.184547	0.390139
5.21662	0.184742	0.389691
5.222	0.184936	0.389232
5.22737	0.185129	0.388762
5.23275	0.18532	0.388281
5.23812	0.185511	0.38779
5.2435	0.1857	0.387289
5.24887	0.185888	0.386777
5.25425	0.186075	0.386254
5.25962	0.186261	0.385721
5.265	0.186446	0.385177
5.27037	0.18663	0.384624
5.27575	0.186812	0.38406
5.28112	0.186993	0.383485
5.2865	0.187173	0.382901
5.29187	0.187352	0.382306
5.29725	0.18753	0.381701
5.30262	0.187706	0.381086
5.308	0.187882	0.380461
5.31337	0.188056	0.379827
5.31875	0.188229	0.379182
5.32413	0.1884	0.378527
5.3295	0.188571	0.377863
5.33487	0.18874	0.377189
5.34025	0.188908	0.376505
5.34563	0.189075	0.375812
5.351	0.189241	0.375109
5.35637	0.189405	0.374396
5.36175	0.189568	0.373675
5.36712	0.18973	0.372943
5.3725	0.189891	0.372203
5.37788	0.19005	0.371453
5.38325	0.190209	0.370694
5.38862	0.190366	0.369926
5.394	0.190522	0.369148
5.39938	0.190676	0.368362
5.40475	0.190829	0.367567
5.41012	0.190981	0.366763
5.4155	0.191132	0.36595
5.42087	0.191282	0.365128
5.42625	0.19143	0.364298
5.43162	0.191577	0.363459
5.437	0.191722	0.362612
5.44237	0.191867	0.361756
5.44775	0.19201	0.360891
5.45312	0.192152	0.360019
5.4585	0.192292	0.359138
5.46387	0.192432	0.358248
5.46925	0.19257	0.357351
5.47462	0.192706	0.356446
5.48	0.192842	0.355533
5.48537	0.192976	0.354611
5.49075	0.193109	0.353682
5.49612	0.19324	0.352745
5.5015	0.19337	0.351801
5.50687	0.193499	0.350849
5.51225	0.193627	0.349889
5.51762	0.193753	0.348922
5.523	0.193878	0.347948
5.52837	0.194001	0.346966
5.53375	0.194124	0.345977
5.53912	0.194245	0.344981
5.5445	0.194364	0.343978
5.54987	0.194483	0.342967
5.55525	0.1946	0.34195
5.56062	0.194715	0.340926
5.566	0.19483	0.339896
5.57137	0.194942	0.338858
5.57675	0.195054	0.337814
5.58212	0.195164	0.336764
5.5875	0.195273	0.335707
5.59287	0.195381	0.334644
5.59825	0.195487	0.333574
5.60362	0.195592	0.332498
5.609	0.195695	0.331417
5.61437	0.195798	0.330329
5.61975	0.195898	0.329235
5.62512	0.195998	0.328135
5.6305	0.196096	0.32703
5.63588	0.196192	0.325919
5.64125	0.196288	0.324802
5.64662	0.196382	0.32368
5.652	0.196474	0.322552
5.65738	0.196565	0.321419
5.66275	0.196655	0.320281
5.66812	0.196744	0.319137
5.6735	0.196831	0.317989
5.67887	0.196916	0.316835
5.68425	0.197001	0.315676
5.68962	0.197084	0.314513
5.695	0.197165	0.313345
5.70037	0.197245	0.312172
5.70575	0.197324	0.310994
5.71113	0.197401	0.309813
5.7165	0.197477	0.308626
5.72187	0.197552	0.307435
5.72725	0.197625	0.30624
5.73262	0.197697	0.305041
5.738	0.197767	0.303838
5.74337	0.197836	0.302631
5.74875	0.197903	0.30142
5.75412	0.197969	0.300205
5.7595	0.198034	0.298986
5.76487	0.198097	0.297764
5.77025	0.198159	0.296538
5.77562	0.19822	0.295308
5.781	0.198279	0.294075
5.78637	0.198337	0.292839
5.79175	0.198393	0.2916
5.79712	0.198448	0.290357
5.8025	0.198501	0.289112
5.80787	0.198553	0.287863
5.81325	0.198603	0.286612
5.81862	0.198653	0.285358
5.824	0.1987	0.284101
5.82937	0.198747	0.282841
5.83475	0.198791	0.281579
5.84012	0.198835	0.280314
5.8455	0.198877	0.279047
5.85087	0.198917	0.277778
5.85625	0.198957	0.276507
5.86162	0.198994	0.275233
5.867	0.199031	0.273957
5.87237	0.199065	0.27268
5.87775	0.199099	0.2714
5.88312	0.199131	0.270119
5.8885	0.199161	0.268836
5.89388	0.199191	0.267551
5.89925	0.199218	0.266265
5.90462	0.199244	0.264977
5.91	0.199269	0.263688
5.91537	0.199293	0.262398
5.92075	0.199315	0.261106
5.92612	0.199335	0.259813
5.9315	0.199354	0.258519
5.93687	0.199372	0.257225
5.94225	0.199388	0.255929
5.94762	0.199403	0.254632
5.953	0.199416	0.253335
5.95837	0.199428	0.252037
5.96375	0.199438	0.250738
5.96913	0.199447	0.249439
5.9745	0.199455	0.24814
5.97987	0.199461	0.24684
5.98525	0.199466	0.24554
5.99062	0.199469	0.244239
5.996	0.199471	0.242939
6.00137	0.199471	0.241638
6.00675	0.19947	0.240337
6.01212	0.199467	0.239037
6.0175	0.199464	0.237737
6.02287	0.199458	0.236437
6.02825	0.199451	0.235137
6.03362	0.199443	0.233837
6.039	0.199433	0.232539
6.04437	0.199422	0.23124
6.04975	0.199409	0.229942
6.05512	0.199395	0.228645
6.0605	0.19938	0.227349
6.06587	0.199363	0.226054
6.07125	0.199345	0.224759
6.07662	0.199325	0.223465
6.082	0.199304	0.222173
6.08737	0.199281	0.220881
6.09275	0.199257	0.219591
6.09812	0.199231	0.218302
6.1035	0.199204	0.217014
6.10887	0.199176	0.215727
6.11425	0.199146	0.214442
6.11962	0.199115	0.213159
6.125	0.199082	0.211877
6.13037	0.199048	0.210596
6.13575	0.199012	0.209318
6.14112	0.198975	0.208041
6.1465	0.198937	0.206766
6.15188	0.198897	0.205492
6.15725	0.198856	0.204221
6.16262	0.198813	0.202952
6.168	0.198769	0.201685
6.17337	0.198723	0.200419
6.17875	0.198676	0.199157
6.18412	0.198628	0.197896
6.1895	0.198578	0.196637
6.19487	0.198526	0.195381
6.20025	0.198474	0.194128
6.20563	0.19842	0.192877
6.211	0.198364	0.191628
6.21637	0.198307	0.190382
6.22175	0.198249	0.189139
6.22712	0.198189	0.187898
6.2325	0.198128	0.18666
6.23787	0.198065	0.185425
6.24325	0.198001	0.184193
6.24862	0.197936	0.182963
6.254	0.197869	0.181737
6.25937	0.197801	0.180513
6.26475	0.197731	0.179293
6.27012	0.19766	0.178076
6.2755	0.197588	0.176861
6.28087	0.197514	0.175651
6.28625	0.197439	0.174443
6.29162	0.197362	0.173238
6.297	0.197284	0.172037
6.30237	0.197204	0.17084
6.30775	0.197124	0.169646
6.31312	0.197041	0.168455
6.3185	0.196958	0.167268
6.32387	0.196873	0.166084
6.32925	0.196786	0.164904
6.33462	0.196699	0.163728
6.34	0.19661	0.162555
6.34537	0.196519	0.161386
6.35075	0.196427	0.160221
6.35612	0.196334	0.15906
6.3615	0.196239	0.157902
6.36687	0.196143	0.156749
6.37225	0.196046	0.155599
6.37762	0.195947	0.154453
6.383	0.195847	0.153312
6.38837	0.195745	0.152174
6.39375	0.195643	0.15104
6.39912	0.195538	0.149911
6.4045	0.195433	0.148786
6.40988	0.195326	0.147665
6.41525	0.195218	0.146548
6.42062	0.195108	0.145435
6.426	0.194997	0.144327
6.43137	0.194885	0.143223
6.43675	0.194771	0.142123
6.44212	0.194656	0.141027
6.4475	0.19454	0.139936
6.45287	0.194422	0.13885
6.45825	0.194303	0.137768
6.46363	0.194183	0.13669
6.469	0.194061	0.135617
6.47437	0.193938	0.134549
6.47975	0.193814	0.133485
6.48512	0.193689	0.132425
6.4905	0.193562	0.131371
6.49587	0.193433	0.13032
6.50125	0.193304	0.129275
6.50662	0.193173	0.128234
6.512	0.193041	0.127198
6.51737	0.192907	0.126167
6.52275	0.192773	0.12514
6.52812	0.192637	0.124118
6.5335	0.192499	0.123101
6.53887	0.192361	0.122089
6.54425	0.192221	0.121081
6.54962	0.192079	0.120079
6.555	0.191937	0.119081
6.56037	0.191793	0.118088
6.56575	0.191648	0.1171
6.57112	0.191502	0.116117
6.5765	0.191354	0.115139
6.58187	0.191205	0.114166
6.58725	0.191055	0.113198
6.59262	0.190904	0.112234
6.598	0.190751	0.111276
6.60337	0.190597	0.110323
6.60875	0.190442	0.109375
6.61412	0.190286	0.108431
6.6195	0.190128	0.107493
6.62487	0.189969	0.10656
6.63025	0.189809	0.105632
6.63562	0.189648	0.104709
6.641	0.189485	0.103791
6.64637	0.189321	0.102878
6.65175	0.189156	0.10197
6.65712	0.18899	0.101067
6.6625	0.188822	0.100169
6.66788	0.188654	0.0992769
6.67325	0.188484	0.0983895
6.67862	0.188313	0.0975072
6.684	0.18814	0.09663
6.68937	0.187967	0.0957579
6.69475	0.187792	0.0948909
6.70012	0.187616	0.0940291
6.7055	0.187439	0.0931724
6.71087	0.187261	0.0923209
6.71625	0.187081	0.0914745
6.72163	0.186901	0.0906332
6.727	0.186719	0.0897971
6.73237	0.186536	0.0889661
6.73775	0.186352	0.0881402
6.74312	0.186166	0.0873195
6.7485	0.18598	0.086504
6.75387	0.185792	0.0856936
6.75925	0.185603	0.0848883
6.76462	0.185413	0.0840882
6.77	0.185222	0.0832932
6.77537	0.18503	0.0825033
6.78075	0.184837	0.0817186
6.78612	0.184642	0.080939
6.7915	0.184447	0.0801645
6.79687	0.18425	0.0793951
6.80225	0.184052	0.0786309
6.80762	0.183853	0.0778717
6.813	0.183653	0.0771177
6.81837	0.183452	0.0763687
6.82375	0.18325	0.0756248
6.82912	0.183046	0.074886
6.8345	0.182842	0.0741523
6.83987	0.182636	0.0734237
6.84525	0.182429	0.0727001
6.85062	0.182222	0.0719816
6.856	0.182013	0.0712681
6.86137	0.181803	0.0705596
6.86675	0.181592	0.0698562
6.87212	0.18138	0.0691578
6.8775	0.181167	0.0684644
6.88287	0.180953	0.067776
6.88825	0.180738	0.0670925
6.89362	0.180521	0.0664141
6.899	0.180304	0.0657406
6.90437	0.180086	0.065072
6.90975	0.179866	0.0644084
6.91512	0.179646	0.0637497
6.9205	0.179425	0.063096
6.92587	0.179202	0.0624471
6.93125	0.178979	0.0618031
6.93662	0.178754	0.061164
6.942	0.178529	0.0605297
6.94737	0.178302	0.0599003
6.95275	0.178075	0.0592758
6.95812	0.177846	0.058656
6.9635	0.177617	0.0580411
6.96887	0.177386	0.0574309
6.97425	0.177155	0.0568255
6.97963	0.176922	0.0562249
6.985	0.176689	0.055629
6.99037	0.176455	0.0550378
6.99575	0.176219	0.0544514
7.00112	0.175983	0.0538696
7.0065	0.175746	0.0532925
7.01187	0.175508	0.0527201
7.01725	0.175269	0.0521523
7.02262	0.175029	0.0515891
7.028	0.174788	0.0510306
7.03337	0.174546	0.0504766
7.03875	0.174303	0.0499272
7.04412	0.174059	0.0493824
7.0495	0.173814	0.048842
7.05487	0.173569	0.0483063
7.06025	0.173322	0.047775
7.06562	0.173075	0.0472481
7.071	0.172827	0.0467258
7.07637	0.172578	0.0462079
7.08175	0.172327	0.0456944
7.08712	0.172077	0.0451853
7.0925	0.171825	0.0446806
7.09787	0.171572	0.0441802
7.10325	0.171319	0.0436842
7.10862	0.171064	0.0431925
7.114	0.170809	0.0427051
7.11937	0.170553	0.042222
7.12475	0.170296	0.0417432
7.13012	0.170038	0.0412685
7.1355	0.169779	0.0407981
7.14087	0.16952	0.0403319
7.14625	0.16926	0.0398699
7.15162	0.168998	0.0394121
7.157	0.168737	0.0389583
7.16237	0.168474	0.0385087
7.16775	0.16821	0.0380632
7.17312	0.167946	0.0376217
7.1785	0.167681	0.0371843
7.18387	0.167415	0.0367509
7.18925	0.167148	0.0363215
7.19462	0.166881	0.0358961
7.2	0.166612	0.0354746
7.20537	0.166343	0.0350571
7.21075	0.166073	0.0346435
7.21612	0.165803	0.0342337
7.2215	0.165532	0.0338279
7.22687	0.165259	0.0334259
7.23225	0.164987	0.0330277
7.23763	0.164713	0.0326333
7.243	0.164439	0.0322427
7.24837	0.164164	0.0318559
7.25375	0.163888	0.0314728
7.25912	0.163612	0.0310933
7.2645	0.163334	0.0307176
7.26987	0.163056	0.0303456
7.27525	0.162778	0.0299772
7.28062	0.162499	0.0296124
7.286	0.162219	0.0292511
7.29137	0.161938	0.0288935
7.29675	0.161657	0.0285394
7.30212	0.161375	0.0281889
7.3075	0.161092	0.0278418
7.31287	0.160809	0.0274982
7.31825	0.160525	0.0271581
7.32362	0.16024	0.0268214
7.329	0.159955	0.0264881
7.33437	0.159669	0.0261582
7.33975	0.159382	0.0258317
7.34512	0.159095	0.0255085
7.3505	0.158807	0.0251886
7.35587	0.158518	0.024872
7.36125	0.158229	0.0245587
7.36662	0.157939	0.0242486
7.372	0.157649	0.0239418
7.37737	0.157358	0.0236381
7.38275	0.157067	0.0233377
7.38812	0.156774	0.0230403
7.3935	0.156482	0.0227461
7.39887	0.156188	0.0224551
7.40425	0.155895	0.0221671
7.40962	0.1556	0.0218821
7.415	0.155305	0.0216002
7.42037	0.15501	0.0213214
7.42575	0.154713	0.0210455
7.43112	0.154417	0.0207725
7.4365	0.154119	0.0205026
7.44187	0.153822	0.0202355
7.44725	0.153523	0.0199714
7.45262	0.153225	0.0197101
7.458	0.152925	0.0194517
7.46337	0.152625	0.0191961
7.46875	0.152325	0.0189434
7.47412	0.152024	0.0186934
7.4795	0.151723	0.0184462
7.48487	0.151421	0.0182017
7.49025	0.151118	0.0179599
7.49563	0.150816	0.0177209
7.501	0.150512	0.0174845
7.50637	0.150208	0.0172508
7.51175	0.149904	0.0170197
7.51712	0.149599	0.0167912
7.5225	0.149294	0.0165654
7.52787	0.148989	0.016342
7.53325	0.148682	0.0161213
7.53862	0.148376	0.015903
7.544	0.148069	0.0156873
7.54938	0.147761	0.015474
7.55475	0.147454	0.0152632
7.56012	0.147145	0.0150548
7.5655	0.146837	0.0148488
7.57087	0.146528	0.0146453
7.57625	0.146218	0.0144441
7.58162	0.145908	0.0142452
7.587	0.145598	0.0140487
7.59237	0.145287	0.0138545
7.59775	0.144976	0.0136626
7.60312	0.144665	0.013473
7.6085	0.144353	0.0132856
7.61387	0.144041	0.0131004
7.61925	0.143728	0.0129175
7.62462	0.143415	0.0127367
7.63	0.143102	0.0125581
7.63537	0.142788	0.0123817
7.64075	0.142474	0.0122073
7.64612	0.14216	0.0120351
7.6515	0.141845	0.011865
7.65687	0.14153	0.0116969
7.66225	0.141215	0.0115309
7.66762	0.1409	0.0113669
7.673	0.140584	0.0112049
7.67837	0.140268	0.0110449
7.68375	0.139951	0.0108869
7.68912	0.139634	0.0107308
7.6945	0.139317	0.0105767
7.69987	0.139	0.0104245
7.70525	0.138682	0.0102741
7.71062	0.138364	0.0101257
7.716	0.138046	0.00997906
7.72137	0.137728	0.0098343
7.72675	0.137409	0.00969135
7.73212	0.13709	0.00955021
7.7375	0.136771	0.00941085
7.74287	0.136451	0.00927326
7.74825	0.136132	0.00913742
7.75363	0.135812	0.0090033
7.759	0.135492	0.0088709
7.76437	0.135171	0.00874019
7.76975	0.134851	0.00861116
7.77512	0.13453	0.00848379
7.7805	0.134209	0.00835806
7.78587	0.133888	0.00823396
7.79125	0.133566	0.00811146
7.79662	0.133245	0.00799056
7.802	0.132923	0.00787123
7.80738	0.132601	0.00775346
7.81275	0.132279	0.00763723
7.81812	0.131956	0.00752253
7.8235	0.131634	0.00740933
7.82887	0.131311	0.00729763
7.83425	0.130989	0.00718741
7.83962	0.130666	0.00707864
7.845	0.130343	0.00697132
7.85037	0.130019	0.00686542
7.85575	0.129696	0.00676095
7.86112	0.129373	0.00665786
7.8665	0.129049	0.00655616
7.87187	0.128725	0.00645583
7.87725	0.128401	0.00635685
7.88262	0.128077	0.00625921
7.888	0.127753	0.00616288
7.89337	0.127429	0.00606787
7.89875	0.127105	0.00597414
7.90412	0.126781	0.0058817
7.9095	0.126456	0.00579052
7.91487	0.126132	0.00570058
7.92025	0.125807	0.00561189
7.92562	0.125482	0.00552441
7.931	0.125158	0.00543814
7.93637	0.124833	0.00535306
7.94175	0.124508	0.00526916
7.94712	0.124183	0.00518642
7.9525	0.123858	0.00510484
7.95787	0.123533	0.00502439
7.96325	0.123208	0.00494507
7.96862	0.122883	0.00486686
7.974	0.122558	0.00478975
7.97937	0.122233	0.00471373
7.98475	0.121908	0.00463878
7.99012	0.121583	0.00456488
7.9955	0.121258	0.00449204
8.00088	0.120932	0.00442023
8.00625	0.120607	0.00434944
8.01162	0.120282	0.00427966
8.017	0.119957	0.00421088
8.02238	0.119632	0.00414309
8.02775	0.119307	0.00407627
8.03312	0.118982	0.00401041
8.0385	0.118657	0.0039455
8.04387	0.118332	0.00388153
8.04925	0.118007	0.00381849
8.05462	0.117682	0.00375636
8.06	0.117357	0.00369513
8.06537	0.117032	0.0036348
8.07075	0.116707	0.00357535
8.07612	0.116383	0.00351677
8.0815	0.116058	0.00345906
8.08687	0.115733	0.00340219
8.09225	0.115409	0.00334615
8.09763	0.115084	0.00329095
8.103	0.11476	0.00323656
8.10837	0.114436	0.00318298
8.11375	0.114112	0.0031302
8.11913	0.113788	0.0030782
8.1245	0.113464	0.00302698
8.12987	0.11314	0.00297653
8.13525	0.112816	0.00292683
8.14062	0.112492	0.00287788
8.146	0.112169	0.00282967
8.15137	0.111845	0.00278218
8.15675	0.111522	0.00273541
8.16212	0.111199	0.00268935
8.1675	0.110876	0.00264399
8.17287	0.110553	0.00259932
8.17825	0.11023	0.00255533
8.18362	0.109908	0.00251201
8.189	0.109585	0.00246935
8.19437	0.109263	0.00242735
8.19975	0.108941	0.002386
8.20512	0.108619	0.00234528
8.2105	0.108297	0.00230519
8.21588	0.107976	0.00226572
8.22125	0.107654	0.00222686
8.22662	0.107333	0.0021886
8.232	0.107012	0.00215094
8.23738	0.106691	0.00211387
8.24275	0.106371	0.00207737
8.24812	0.10605	0.00204145
8.2535	0.10573	0.00200609
8.25887	0.10541	0.00197128
8.26425	0.10509	0.00193702
8.26962	0.10477	0.00190331
8.275	0.104451	0.00187012
8.28037	0.104132	0.00183746
8.28575	0.103813	0.00180532
8.29112	0.103494	0.00177369
8.2965	0.103175	0.00174257
8.30187	0.102857	0.00171194
8.30725	0.102539	0.0016818
8.31263	0.102221	0.00165215
8.318	0.101904	0.00162297
8.32337	0.101586	0.00159425
8.32875	0.101269	0.00156601
8.33413	0.100953	0.00153821
8.3395	0.100636	0.00151087
8.34487	0.10032	0.00148397
8.35025	0.100004	0.00145751
8.35562	0.0996883	0.00143148
8.361	0.0993729	0.00140587
8.36637	0.0990578	0.00138068
8.37175	0.0987429	0.0013559
8.37712	0.0984284	0.00133153
8.3825	0.0981141	0.00130756
8.38787	0.0978002	0.00128398
8.39325	0.0974865	0.0012608
8.39862	0.0971731	0.00123799
8.404	0.0968601	0.00121556
8.40938	0.0965474	0.00119351
8.41475	0.0962349	0.00117182
8.42012	0.0959228	0.00115049
8.4255	0.095611	0.00112952
8.43088	0.0952996	0.0011089
8.43625	0.0949885	0.00108862
8.44162	0.0946777	0.00106868
8.447	0.0943672	0.00104908
8.45237	0.0940571	0.00102981
8.45775	0.0937473	0.00101086
8.46312	0.0934378	0.00099223
8.4685	0.0931288	0.000973917
8.47387	0.09282	0.000955914
8.47925	0.0925116	0.000938217
8.48462	0.0922036	0.000920822
8.49	0.091896	0.000903722
8.49537	0.0915887	0.000886915
8.50075	0.0912817	0.000870395
8.50612	0.0909752	0.000854158
8.5115	0.090669	0.000838199
8.51687	0.0903632	0.000822515
8.52225	0.0900578	0.000807102
8.52763	0.0897527	0.000791954
8.533	0.0894481	0.000777068
8.53837	0.0891438	0.00076244
8.54375	0.08884	0.000748065
8.54913	0.0885365	0.00073394
8.5545	0.0882334	0.000720062
8.55987	0.0879307	0.000706425
8.56525	0.0876285	0.000693027
8.57062	0.0873266	0.000679863
8.576	0.0870252	0.000666929
8.58137	0.0867242	0.000654223
8.58675	0.0864235	0.000641741
8.59212	0.0861233	0.000629478
8.5975	0.0858236	0.000617432
8.60287	0.0855242	0.000605599
8.60825	0.0852253	0.000593975
8.61362	0.0849268	0.000582558
8.619	0.0846288	0.000571344
8.62438	0.0843312	0.000560329
8.62975	0.084034	0.000549511
8.63512	0.0837373	0.000538887
8.6405	0.083441	0.000528452
8.64588	0.0831451	0.000518204
8.65125	0.0828498	0.000508141
8.65662	0.0825548	0.000498258
8.662	0.0822603	0.000488554
8.66737	0.0819663	0.000479025
8.67275	0.0816728	0.000469668
8.67812	0.0813797	0.00046048
8.6835	0.081087	0.00045146
8.68887	0.0807949	0.000442603
8.69425	0.0805032	0.000433907
8.69962	0.080212	0.00042537
8.705	0.0799212	0.000416989
8.71037	0.079631	0.000408761
8.71575	0.0793412	0.000400684
8.72113	0.0790519	0.000392755
8.7265	0.0787631	0.000384972
8.73187	0.0784748	0.000377332
8.73725	0.0781869	0.000369834
8.74263	0.0778996	0.000362473
8.748	0.0776127	0.000355249
8.75338	0.0773264	0.000348159
8.75875	0.0770405	0.000341201
8.76412	0.0767552	0.000334372
8.7695	0.0764704	0.00032767
8.77487	0.076186	0.000321093
8.78025	0.0759022	0.000314639
8.78562	0.0756189	0.000308306
8.791	0.0753361	0.000302092
8.79637	0.0750538	0.000295994
8.80175	0.0747721	0.000290011
8.80712	0.0744908	0.000284141
8.8125	0.0742101	0.000278382
8.81787	0.0739299	0.000272731
8.82325	0.0736502	0.000267188
8.82862	0.0733711	0.000261749
8.834	0.0730924	0.000256414
8.83937	0.0728144	0.000251181
8.84475	0.0725368	0.000246047
8.85012	0.0722598	0.000241011
8.8555	0.0719833	0.000236071
8.86088	0.0717074	0.000231226
8.86625	0.071432	0.000226473
8.87162	0.0711571	0.000221812
8.877	0.0708828	0.000217241
8.88237	0.0706091	0.000212758
8.88775	0.0703359	0.000208361
8.89312	0.0700632	0.000204049
8.8985	0.0697911	0.000199821
8.90387	0.0695196	0.000195674
8.90925	0.0692486	0.000191609
8.91462	0.0689781	0.000187622
8.92	0.0687083	0.000183712
8.92537	0.068439	0.00017988
8.93075	0.0681702	0.000176122
8.93612	0.067902	0.000172437
8.9415	0.0676344	0.000168825
8.94687	0.0673674	0.000165283
8.95225	0.0671009	0.000161811
8.95763	0.066835	0.000158408
8.963	0.0665696	0.000155072
8.96837	0.0663049	0.000151801
8.97375	0.0660407	0.000148595
8.97912	0.0657771	0.000145453
8.9845	0.065514	0.000142373
8.98987	0.0652516	0.000139354
8.99525	0.0649897	0.000136396
9.00062	0.0647284	0.000133496
9.006	0.0644677	0.000130654
9.01137	0.0642076	0.000127869
9.01675	0.0639481	0.00012514
9.02212	0.0636892	0.000122465
9.0275	0.0634308	0.000119844
9.03287	0.0631731	0.000117276
9.03825	0.0629159	0.00011476
9.04362	0.0626594	0.000112294
9.049	0.0624034	0.000109878
9.05437	0.062148	0.000107511
9.05975	0.0618932	0.000105192
9.06513	0.0616391	0.00010292
9.0705	0.0613855	0.000100694
9.07587	0.0611325	9.85135e-05
9.08125	0.0608801	9.63774e-05
9.08662	0.0606284	9.42848e-05
9.092	0.0603772	9.2235e-05
9.09737	0.0601266	9.02272e-05
9.10275	0.0598767	8.82606e-05
9.10812	0.0596274	8.63343e-05
9.1135	0.0593786	8.44476e-05
9.11887	0.0591305	8.25997e-05
9.12425	0.058883	8.079e-05
9.12962	0.0586361	7.90176e-05
9.135	0.0583898	7.72819e-05
9.14037	0.0581441	7.55821e-05
9.14575	0.0578991	7.39176e-05
9.15112	0.0576547	7.22876e-05
9.1565	0.0574108	7.06915e-05
9.16188	0.0571676	6.91287e-05
9.16725	0.0569251	6.75985e-05
9.17263	0.0566831	6.61002e-05
9.178	0.0564417	6.46333e-05
9.18337	0.056201	6.31971e-05
9.18875	0.0559609	6.17911e-05
9.19412	0.0557215	6.04145e-05
9.1995	0.0554826	5.9067e-05
9.20487	0.0552444	5.77478e-05
9.21025	0.0550068	5.64564e-05
9.21562	0.0547698	5.51924e-05
9.221	0.0545335	5.39551e-05
9.22637	0.0542977	5.2744e-05
9.23175	0.0540626	5.15585e-05
9.23712	0.0538282	5.03983e-05
9.2425	0.0535944	4.92628e-05
9.24787	0.0533612	4.81514e-05
9.25325	0.0531286	4.70638e-05
9.25862	0.0528966	4.59994e-05
9.264	0.0526653	4.49578e-05
9.26938	0.0524347	4.39385e-05
9.27475	0.0522046	4.2941e-05
9.28012	0.0519752	4.1965e-05
9.2855	0.0517464	4.101e-05
9.29087	0.0515183	4.00756e-05
9.29625	0.0512908	3.91613e-05
9.30162	0.0510639	3.82668e-05
9.307	0.0508377	3.73917e-05
9.31237	0.0506121	3.65354e-05
9.31775	0.0503872	3.56978e-05
9.32312	0.0501628	3.48784e-05
9.3285	0.0499392	3.40768e-05
9.33387	0.0497161	3.32926e-05
9.33925	0.0494937	3.25256e-05
9.34462	0.049272	3.17753e-05
9.35	0.0490508	3.10414e-05
9.35537	0.0488303	3.03236e-05
9.36075	0.0486105	2.96215e-05
9.36612	0.0483913	2.89349e-05
9.3715	0.0481727	2.82633e-05
9.37688	0.0479548	2.76066e-05
9.38225	0.0477375	2.69643e-05
9.38762	0.0475209	2.63362e-05
9.393	0.0473049	2.5722e-05
9.39837	0.0470895	2.51214e-05
9.40375	0.0468748	2.45341e-05
9.40912	0.0466607	2.39599e-05
9.4145	0.0464473	2.33984e-05
9.41987	0.0462345	2.28494e-05
9.42525	0.0460224	2.23126e-05
9.43062	0.0458109	2.17879e-05
9.436	0.0456	2.12748e-05
9.44137	0.0453898	2.07732e-05
9.44675	0.0451802	2.02829e-05
9.45212	0.0449713	1.98036e-05
9.4575	0.044763	1.9335e-05
9.46287	0.0445553	1.8877e-05
9.46825	0.0443483	1.84293e-05
9.47363	0.044142	1.79917e-05
9.479	0.0439362	1.7564e-05
9.48438	0.0437312	1.7146e-05
9.48975	0.0435267	1.67374e-05
9.49512	0.0433229	1.63381e-05
9.5005	0.0431198	1.59478e-05
9.50587	0.0429173	1.55664e-05
9.51125	0.0427154	1.51937e-05
9.51662	0.0425142	1.48295e-05
9.522	0.0423136	1.44737e-05
9.52737	0.0421137	1.41259e-05
9.53275	0.0419144	1.37861e-05
9.53812	0.0417157	1.34541e-05
9.5435	0.0415177	1.31297e-05
9.54887	0.0413204	1.28127e-05
9.55425	0.0411236	1.25031e-05
9.55962	0.0409275	1.22006e-05
9.565	0.0407321	1.1905e-05
9.57037	0.0405373	1.16163e-05
9.57575	0.0403431	1.13342e-05
9.58113	0.0401496	1.10587e-05
9.5865	0.0399567	1.07896e-05
9.59187	0.0397645	1.05267e-05
9.59725	0.0395729	1.02699e-05
9.60262	0.0393819	1.00191e-05
9.608	0.0391916	9.77414e-06
9.61337	0.0390019	9.53489e-06
9.61875	0.0388128	9.30123e-06
9.62412	0.0386244	9.07303e-06
9.6295	0.0384366	8.85017e-06
9.63487	0.0382495	8.63254e-06
9.64025	0.038063	8.42002e-06
9.64562	0.0378771	8.21249e-06
9.651	0.0376919	8.00985e-06
9.65637	0.0375073	7.81198e-06
9.66175	0.0373233	7.61877e-06
9.66712	0.03714	7.43014e-06
9.6725	0.0369573	7.24596e-06
9.67787	0.0367752	7.06614e-06
9.68325	0.0365938	6.89059e-06
9.68863	0.036413	6.7192e-06
9.694	0.0362328	6.55189e-06
9.69937	0.0360533	6.38856e-06
9.70475	0.0358744	6.22912e-06
9.71012	0.0356961	6.07349e-06
9.7155	0.0355184	5.92157e-06
9.72087	0.0353414	5.77329e-06
9.72625	0.035165	5.62855e-06
9.73162	0.0349893	5.48729e-06
9.737	0.0348141	5.34942e-06
9.74237	0.0346396	5.21486e-06
9.74775	0.0344657	5.08354e-06
9.75312	0.0342925	4.95538e-06
9.7585	0.0341198	4.83031e-06
9.76387	0.0339478	4.70827e-06
9.76925	0.0337765	4.58917e-06
9.77462	0.0336057	4.47296e-06
9.78	0.0334355	4.35956e-06
9.78538	0.033266	4.24892e-06
9.79075	0.0330971	4.14097e-06
9.79612	0.0329288	4.03564e-06
9.8015	0.0327612	3.93288e-06
9.80687	0.0325941	3.83262e-06
9.81225	0.0324277	3.73481e-06
9.81762	0.0322619	3.63939e-06
9.823	0.0320967	3.54631e-06
9.82837	0.0319321	3.45551e-06
9.83375	0.0317682	3.36693e-06
9.83912	0.0316048	3.28054e-06
9.8445	0.0314421	3.19626e-06
9.84987	0.03128	3.11406e-06
9.85525	0.0311184	3.03389e-06
9.86062	0.0309575	2.9557e-06
9.866	0.0307972	2.87943e-06
9.87137	0.0306376	2.80506e-06
9.87675	0.0304785	2.73253e-06
9.88212	0.03032	2.66179e-06
9.8875	0.0301621	2.59281e-06
9.89288	0.0300049	2.52555e-06
9.89825	0.0298482	2.45996e-06
9.90362	0.0296922	2.39601e-06
9.909	0.0295367	2.33365e-06
9.91437	0.0293819	2.27284e-06
9.91975	0.0292276	2.21356e-06
9.92512	0.029074	2.15576e-06
9.9305	0.0289209	2.09941e-06
9.93587	0.0287685	2.04447e-06
9.94125	0.0286166	1.99092e-06
9.94662	0.0284654	1.93871e-06
9.952	0.0283147	1.88781e-06
9.95737	0.0281646	1.8382e-06
9.96275	0.0280152	1.78984e-06
9.96812	0.0278663	1.74271e-06
9.9735	0.027718	1.69676e-06
9.97887	0.0275703	1.65198e-06
9.98425	0.0274232	1.60833e-06
9.98962	0.0272767	1.56579e-06
9.995	0.0271307	1.52434e-06
10.0004	0.0269854	1.48393e-06
10.0058	0.0268406	1.44456e-06
10.0111	0.0266964	1.40619e-06
10.0165	0.0265528	1.3688e-06
10.0219	0.0264098	1.33237e-06
10.0273	0.0262674	1.29687e-06
10.0326	0.0261255	1.26227e-06
10.038	0.0259842	1.22857e-06
10.0434	0.0258435	1.19573e-06
10.0488	0.0257034	1.16373e-06
10.0541	0.0255638	1.13256e-06
10.0595	0.0254248	1.10219e-06
10.0649	0.0252864	1.07261e-06
10.0702	0.0251486	1.04379e-06
10.0756	0.0250113	1.01571e-06
10.081	0.0248747	9.8836e-07
10.0864	0.0247385	9.61719e-07
10.0917	0.024603	9.35769e-07
10.0971	0.024468	9.10493e-07
10.1025	0.0243336	8.85874e-07
10.1079	0.0241997	8.61895e-07
10.1133	0.0240664	8.38542e-07
10.1186	0.0239337	8.15798e-07
10.124	0.0238015	7.93647e-07
10.1294	0.0236699	7.72076e-07
10.1348	0.0235388	7.5107e-07
10.1401	0.0234083	7.30614e-07
10.1455	0.0232783	7.10694e-07
10.1509	0.0231489	6.91298e-07
10.1562	0.0230201	6.72411e-07
10.1616	0.0228918	6.54022e-07
10.167	0.0227641	6.36117e-07
10.1724	0.0226369	6.18685e-07
10.1777	0.0225102	6.01713e-07
10.1831	0.0223841	5.85189e-07
10.1885	0.0222586	5.69103e-07
10.1939	0.0221336	5.53443e-07
10.1992	0.0220091	5.38198e-07
10.2046	0.0218852	5.23358e-07
10.21	0.0217618	5.08913e-07
10.2154	0.021639	4.94852e-07
10.2208	0.0215167	4.81166e-07
10.2261	0.0213949	4.67845e-07
10.2315	0.0212737	4.54879e-07
10.2369	0.021153	4.4226e-07
10.2423	0.0210328	4.29978e-07
10.2476	0.0209132	4.18026e-07
10.253	0.0207941	4.06394e-07
10.2584	0.0206755	3.95074e-07
10.2637	0.0205575	3.84059e-07
10.2691	0.0204399	3.73339e-07
10.2745	0.0203229	3.62909e-07
10.2799	0.0202065	3.5276e-07
10.2852	0.0200905	3.42884e-07
10.2906	0.0199751	3.33276e-07
10.296	0.0198602	3.23927e-07
10.3014	0.0197458	3.14832e-07
10.3067	0.0196319	3.05983e-07
10.3121	0.0195186	2.97374e-07
10.3175	0.0194057	2.88999e-07
10.3229	0.0192934	2.80852e-07
10.3283	0.0191816	2.72927e-07
10.3336	0.0190703	2.65217e-07
10.339	0.0189595	2.57718e-07
10.3444	0.0188492	2.50424e-07
10.3498	0.0187394	2.43329e-07
10.3551	0.0186301	2.36428e-07
10.3605	0.0185214	2.29717e-07
10.3659	0.0184131	2.23189e-07
10.3712	0.0183053	2.16841e-07
10.3766	0.018198	2.10667e-07
10.382	0.0180913	2.04663e-07
10.3874	0.017985	1.98825e-07
10.3927	0.0178792	1.93147e-07
10.3981	0.0177739	1.87626e-07
10.4035	0.0176691	1.82258e-07
10.4089	0.0175648	1.77038e-07
10.4142	0.017461	1.71962e-07
10.4196	0.0173577	1.67028e-07
10.425	0.0172548	1.6223e-07
10.4304	0.0171525	1.57565e-07
10.4358	0.0170506	1.53031e-07
10.4411	0.0169492	1.48622e-07
10.4465	0.0168483	1.44336e-07
10.4519	0.0167479	1.4017e-07
10.4573	0.0166479	1.3612e-07
10.4626	0.0165484	1.32184e-07
10.468	0.0164494	1.28357e-07
10.4734	0.0163509	1.24638e-07
10.4787	0.0162529	1.21023e-07
10.4841	0.0161553	1.17509e-07
10.4895	0.0160582	1.14094e-07
10.4949	0.0159615	1.10775e-07
10.5002	0.0158654	1.0755e-07
10.5056	0.0157697	1.04415e-07
10.511	0.0156744	1.01369e-07
10.5164	0.0155796	9.84088e-08
10.5218	0.0154853	9.55324e-08
10.5271	0.0153914	9.27374e-08
10.5325	0.015298	9.00216e-08
10.5379	0.0152051	8.73827e-08
10.5433	0.0151126	8.48188e-08
10.5486	0.0150206	8.23277e-08
10.554	0.014929	7.99075e-08
10.5594	0.0148379	7.75561e-08
10.5648	0.0147472	7.52718e-08
10.5701	0.0146569	7.30527e-08
10.5755	0.0145672	7.08969e-08
10.5809	0.0144778	6.88028e-08
10.5862	0.0143889	6.67686e-08
10.5916	0.0143005	6.47927e-08
10.597	0.0142125	6.28734e-08
10.6024	0.0141249	6.10092e-08
10.6077	0.0140377	5.91986e-08
10.6131	0.013951	5.744e-08
10.6185	0.0138648	5.57321e-08
10.6239	0.0137789	5.40734e-08
10.6293	0.0136936	5.24625e-08
10.6346	0.0136086	5.08982e-08
10.64	0.013524	4.93791e-08
10.6454	0.0134399	4.79039e-08
10.6508	0.0133563	4.64715e-08
10.6561	0.013273	4.50806e-08
10.6615	0.0131902	4.37301e-08
10.6669	0.0131078	4.24188e-08
10.6723	0.0130258	4.11456e-08
10.6776	0.0129442	3.99095e-08
10.683	0.012863	3.87094e-08
10.6884	0.0127823	3.75443e-08
10.6937	0.012702	3.64133e-08
10.6991	0.0126221	3.53152e-08
10.7045	0.0125426	3.42493e-08
10.7099	0.0124635	3.32147e-08
10.7152	0.0123848	3.22103e-08
10.7206	0.0123066	3.12354e-08
10.726	0.0122287	3.02891e-08
10.7314	0.0121512	2.93707e-08
10.7368	0.0120742	2.84793e-08
10.7421	0.0119975	2.76141e-08
10.7475	0.0119213	2.67745e-08
10.7529	0.0118454	2.59596e-08
10.7583	0.01177	2.51688e-08
10.7636	0.0116949	2.44014e-08
10.769	0.0116203	2.36567e-08
10.7744	0.011546	2.29341e-08
10.7797	0.0114721	2.22329e-08
10.7851	0.0113986	2.15525e-08
10.7905	0.0113255	2.08923e-08
10.7959	0.0112528	2.02518e-08
10.8012	0.0111805	1.96303e-08
10.8066	0.0111085	1.90274e-08
10.812	0.011037	1.84425e-08
10.8174	0.0109658	1.7875e-08
10.8227	0.010895	1.73244e-08
10.8281	0.0108246	1.67904e-08
10.8335	0.0107546	1.62723e-08
10.8389	0.0106849	1.57698e-08
10.8443	0.0106156	1.52823e-08
10.8496	0.0105467	1.48095e-08
10.855	0.0104781	1.43509e-08
10.8604	0.01041	1.39061e-08
10.8658	0.0103422	1.34747e-08
10.8711	0.0102747	1.30563e-08
10.8765	0.0102077	1.26506e-08
10.8819	0.0101409	1.2257e-08
10.8872	0.0100746	1.18754e-08
10.8926	0.0100086	1.15054e-08
10.898	0.009943	1.11465e-08
10.9034	0.00987774	1.07985e-08
10.9087	0.00981284	1.04611e-08
10.9141	0.00974829	1.01339e-08
10.9195	0.00968409	9.81672e-09
10.9249	0.00962025	9.50916e-09
10.9302	0.00955676	9.21097e-09
10.9356	0.00949362	8.92187e-09
10.941	0.00943083	8.64159e-09
10.9464	0.00936839	8.36988e-09
10.9518	0.0093063	8.10648e-09
10.9571	0.00924454	7.85114e-09
10.9625	0.00918314	7.60362e-09
10.9679	0.00912207	7.36369e-09
10.9733	0.00906135	7.13113e-09
10.9786	0.00900096	6.90571e-09
10.984	0.00894091	6.68723e-09
10.9894	0.0088812	6.47547e-09
10.9947	0.00882182	6.27023e-09
11.0001	0.00876278	6.07133e-09
11.0055	0.00870407	5.87856e-09
11.0109	0.00864569	5.69175e-09
11.0162	0.00858764	5.51072e-09
11.0216	0.00852992	5.33529e-09
11.027	0.00847252	5.1653e-09
11.0324	0.00841545	5.00058e-09
11.0378	0.00835871	4.84097e-09
11.0431	0.00830229	4.68632e-09
11.0485	0.00824618	4.53648e-09
11.0539	0.0081904	4.3913e-09
11.0593	0.00813494	4.25065e-09
11.0646	0.00807979	4.11438e-09
11.07	0.00802496	3.98237e-09
11.0754	0.00797045	3.85448e-09
11.0808	0.00791625	3.73059e-09
11.0861	0.00786235	3.61058e-09
11.0915	0.00780877	3.49433e-09
11.0969	0.0077555	3.38172e-09
11.1022	0.00770254	3.27265e-09
11.1076	0.00764988	3.167e-09
11.113	0.00759753	3.06468e-09
11.1184	0.00754548	2.96558e-09
11.1237	0.00749374	2.86959e-09
11.1291	0.00744229	2.77664e-09
11.1345	0.00739115	2.68662e-09
11.1399	0.0073403	2.59944e-09
11.1453	0.00728975	2.51501e-09
11.1506	0.0072395	2.43326e-09
11.156	0.00718954	2.3541e-09
11.1614	0.00713988	2.27745e-09
11.1668	0.0070905	2.20323e-09
11.1721	0.00704142	2.13137e-09
11.1775	0.00699263	2.06179e-09
11.1829	0.00694412	1.99442e-09
11.1883	0.0068959	1.92921e-09
11.1936	0.00684797	1.86607e-09
11.199	0.00680032	1.80494e-09
11.2044	0.00675295	1.74576e-09
11.2097	0.00670587	1.68848e-09
11.2151	0.00665906	1.63303e-09
11.2205	0.00661253	1.57936e-09
11.2259	0.00656629	1.5274e-09
11.2312	0.00652031	1.47711e-09
11.2366	0.00647462	1.42844e-09
11.242	0.00642919	1.38133e-09
11.2474	0.00638404	1.33573e-09
11.2528	0.00633916	1.29161e-09
11.2581	0.00629455	1.2489e-09
11.2635	0.00625021	1.20757e-09
11.2689	0.00620614	1.16758e-09
11.2743	0.00616233	1.12887e-09
11.2796	0.00611879	1.09142e-09
11.285	0.00607551	1.05518e-09
11.2904	0.0060325	1.02012e-09
11.2957	0.00598974	9.8619e-10
11.3011	0.00594725	9.53362e-10
11.3065	0.00590501	9.216e-10
11.3119	0.00586304	8.90871e-10
11.3172	0.00582131	8.61141e-10
11.3226	0.00577985	8.3238e-10
11.328	0.00573864	8.04556e-10
11.3334	0.00569768	7.7764e-10
11.3387	0.00565697	7.51602e-10
11.3441	0.00561651	7.26415e-10
11.3495	0.0055763	7.02052e-10
11.3549	0.00553634	6.78486e-10
11.3603	0.00549663	6.55693e-10
11.3656	0.00545716	6.33647e-10
11.371	0.00541793	6.12324e-10
11.3764	0.00537895	5.91702e-10
11.3818	0.00534021	5.71758e-10
11.3871	0.00530171	5.5247e-10
11.3925	0.00526345	5.33818e-10
11.3979	0.00522543	5.1578e-10
11.4032	0.00518765	4.98337e-10
11.4086	0.0051501	4.81471e-10
11.414	0.00511279	4.65161e-10
11.4194	0.00507571	4.49392e-10
11.4247	0.00503886	4.34144e-10
11.4301	0.00500225	4.19402e-10
11.4355	0.00496586	4.05148e-10
11.4409	0.00492971	3.91368e-10
11.4462	0.00489378	3.78045e-10
11.4516	0.00485808	3.65165e-10
11.457	0.0048226	3.52714e-10
11.4624	0.00478735	3.40678e-10
11.4678	0.00475232	3.29043e-10
11.4731	0.00471752	3.17796e-10
11.4785	0.00468293	3.06924e-10
11.4839	0.00464857	2.96416e-10
11.4893	0.00461442	2.8626e-10
[truncated: 2 more rows]

## Sheet: Fig1d_2
tpr	fpr
0	0
0.12605	0.0005
0.147985	0.001
0.16259	0.0015
0.173845	0.002
0.183126	0.0025
0.191089	0.003
0.198101	0.0035
0.204392	0.004
0.210114	0.0045
0.215373	0.005
0.22025	0.0055
0.224803	0.006
0.229079	0.0065
0.233113	0.007
0.236937	0.0075
0.240574	0.008
0.244044	0.0085
0.247364	0.009
0.250548	0.0095
0.25361	0.01
0.256558	0.0105
0.259404	0.011
0.262154	0.0115
0.264817	0.012
0.267398	0.0125
0.269903	0.013
0.272337	0.0135
0.274705	0.014
0.277011	0.0145
0.279259	0.015
0.281451	0.0155
0.283591	0.016
0.285683	0.0165
0.287727	0.017
0.289728	0.0175
0.291687	0.018
0.293606	0.0185
0.295486	0.019
0.297331	0.0195
0.29914	0.02
0.300917	0.0205
0.302662	0.021
0.304376	0.0215
0.306061	0.022
0.307719	0.0225
0.309349	0.023
0.310953	0.0235
0.312533	0.024
0.314088	0.0245
0.31562	0.025
0.31713	0.0255
0.318618	0.026
0.320085	0.0265
0.321532	0.027
0.32296	0.0275
0.324368	0.028
0.325759	0.0285
0.327131	0.029
0.328486	0.0295
0.329825	0.03
0.331147	0.0305
0.332454	0.031
0.333745	0.0315
0.335021	0.032
0.336283	0.0325
0.337531	0.033
0.338765	0.0335
0.339985	0.034
0.341193	0.0345
0.342388	0.035
0.34357	0.0355
0.344741	0.036
0.345899	0.0365
0.347046	0.037
0.348182	0.0375
0.349307	0.038
0.350422	0.0385
0.351526	0.039
0.352619	0.0395
0.353703	0.04
0.354776	0.0405
0.355841	0.041
0.356896	0.0415
0.357941	0.042
0.358978	0.0425
0.360006	0.043
0.361025	0.0435
0.362036	0.044
0.363039	0.0445
0.364033	0.045
0.36502	0.0455
0.365998	0.046
0.36697	0.0465
0.367933	0.047
0.368889	0.0475
0.369838	0.048
0.37078	0.0485
0.371715	0.049
0.372643	0.0495
0.373565	0.05
0.374479	0.0505
0.375388	0.051
0.37629	0.0515
0.377185	0.052
0.378075	0.0525
0.378958	0.053
0.379836	0.0535
0.380707	0.054
0.381573	0.0545
0.382433	0.055
0.383288	0.0555
0.384137	0.056
0.38498	0.0565
0.385819	0.057
0.386652	0.0575
0.38748	0.058
0.388303	0.0585
0.389121	0.059
0.389934	0.0595
0.390742	0.06
0.391545	0.0605
0.392343	0.061
0.393137	0.0615
0.393927	0.062
0.394711	0.0625
0.395492	0.063
0.396268	0.0635
0.397039	0.064
0.397807	0.0645
0.39857	0.065
0.399329	0.0655
0.400084	0.066
0.400834	0.0665
0.401581	0.067
0.402324	0.0675
0.403063	0.068
0.403798	0.0685
0.40453	0.069
0.405257	0.0695
0.405981	0.07
0.406701	0.0705
0.407418	0.071
0.408131	0.0715
0.408841	0.072
0.409547	0.0725
0.41025	0.073
0.410949	0.0735
0.411645	0.074
0.412337	0.0745
0.413027	0.075
0.413713	0.0755
0.414396	0.076
0.415076	0.0765
0.415752	0.077
0.416426	0.0775
0.417097	0.078
0.417764	0.0785
0.418429	0.079
0.41909	0.0795
0.419749	0.08
0.420405	0.0805
0.421058	0.081
0.421708	0.0815
0.422355	0.082
0.423	0.0825
0.423642	0.083
0.424281	0.0835
0.424917	0.084
0.425551	0.0845
0.426182	0.085
0.426811	0.0855
0.427437	0.086
0.428061	0.0865
0.428682	0.087
0.4293	0.0875
0.429916	0.088
0.43053	0.0885
0.431141	0.089
0.43175	0.0895
0.432357	0.09
0.432961	0.0905
0.433563	0.091
0.434162	0.0915
0.434759	0.092
0.435354	0.0925
0.435947	0.093
0.436538	0.0935
0.437126	0.094
0.437712	0.0945
0.438297	0.095
0.438878	0.0955
0.439458	0.096
0.440036	0.0965
0.440612	0.097
0.441185	0.0975
0.441757	0.098
0.442327	0.0985
0.442894	0.099
0.44346	0.0995
0.444024	0.1
0.444585	0.1005
0.445145	0.101
0.445703	0.1015
0.446259	0.102
0.446813	0.1025
0.447365	0.103
0.447916	0.1035
0.448464	0.104
0.449011	0.1045
0.449556	0.105
0.450099	0.1055
0.450641	0.106
0.451181	0.1065
0.451719	0.107
0.452255	0.1075
0.452789	0.108
0.453322	0.1085
0.453853	0.109
0.454383	0.1095
0.454911	0.11
0.455437	0.1105
0.455961	0.111
0.456484	0.1115
0.457006	0.112
0.457525	0.1125
0.458044	0.113
0.45856	0.1135
0.459075	0.114
0.459589	0.1145
0.460101	0.115
0.460611	0.1155
0.46112	0.116
0.461628	0.1165
0.462134	0.117
0.462639	0.1175
0.463142	0.118
0.463643	0.1185
0.464144	0.119
0.464642	0.1195
0.46514	0.12
0.465636	0.1205
0.46613	0.121
0.466623	0.1215
0.467115	0.122
0.467606	0.1225
0.468095	0.123
0.468583	0.1235
0.469069	0.124
0.469554	0.1245
0.470038	0.125
0.47052	0.1255
0.471002	0.126
0.471481	0.1265
0.47196	0.127
0.472437	0.1275
0.472913	0.128
0.473388	0.1285
0.473862	0.129
0.474334	0.1295
0.474805	0.13
0.475275	0.1305
0.475744	0.131
0.476212	0.1315
0.476678	0.132
0.477143	0.1325
0.477607	0.133
0.47807	0.1335
0.478531	0.134
0.478992	0.1345
0.479451	0.135
0.479909	0.1355
0.480366	0.136
0.480822	0.1365
0.481277	0.137
0.481731	0.1375
0.482183	0.138
0.482635	0.1385
0.483085	0.139
0.483535	0.1395
0.483983	0.14
0.48443	0.1405
0.484876	0.141
0.485321	0.1415
0.485765	0.142
0.486208	0.1425
0.48665	0.143
0.487091	0.1435
0.487531	0.144
0.48797	0.1445
0.488408	0.145
0.488845	0.1455
0.489281	0.146
0.489716	0.1465
0.49015	0.147
0.490583	0.1475
0.491015	0.148
0.491446	0.1485
0.491876	0.149
0.492305	0.1495
0.492733	0.15
0.49316	0.1505
0.493586	0.151
0.494012	0.1515
0.494436	0.152
0.49486	0.1525
0.495282	0.153
0.495704	0.1535
0.496125	0.154
0.496545	0.1545
0.496964	0.155
0.497382	0.1555
0.497799	0.156
0.498215	0.1565
0.498631	0.157
0.499045	0.1575
0.499459	0.158
0.499872	0.1585
0.500284	0.159
0.500695	0.1595
0.501105	0.16
0.501515	0.1605
0.501924	0.161
0.502331	0.1615
0.502738	0.162
0.503145	0.1625
0.50355	0.163
0.503955	0.1635
0.504358	0.164
0.504761	0.1645
0.505163	0.165
0.505565	0.1655
0.505965	0.166
0.506365	0.1665
0.506764	0.167
0.507162	0.1675
0.50756	0.168
0.507956	0.1685
0.508352	0.169
0.508748	0.1695
0.509142	0.17
0.509536	0.1705
0.509928	0.171
0.510321	0.1715
0.510712	0.172
0.511103	0.1725
0.511493	0.173
0.511882	0.1735
0.51227	0.174
0.512658	0.1745
0.513045	0.175
0.513432	0.1755
0.513817	0.176
0.514202	0.1765
0.514586	0.177
0.51497	0.1775
0.515353	0.178
0.515735	0.1785
0.516116	0.179
0.516497	0.1795
0.516877	0.18
0.517257	0.1805
0.517635	0.181
0.518013	0.1815
0.518391	0.182
0.518768	0.1825
0.519144	0.183
0.519519	0.1835
0.519894	0.184
0.520268	0.1845
0.520641	0.185
0.521014	0.1855
0.521386	0.186
0.521758	0.1865
0.522129	0.187
0.522499	0.1875
0.522869	0.188
0.523238	0.1885
0.523606	0.189
0.523974	0.1895
0.524341	0.19
0.524708	0.1905
0.525074	0.191
0.525439	0.1915
0.525804	0.192
0.526168	0.1925
0.526531	0.193
0.526894	0.1935
0.527256	0.194
0.527618	0.1945
0.527979	0.195
0.52834	0.1955
0.5287	0.196
0.529059	0.1965
0.529418	0.197
0.529776	0.1975
0.530134	0.198
0.530491	0.1985
0.530848	0.199
0.531204	0.1995
0.531559	0.2
0.531914	0.2005
0.532268	0.201
0.532622	0.2015
0.532975	0.202
0.533328	0.2025
0.53368	0.203
0.534031	0.2035
0.534382	0.204
0.534733	0.2045
0.535083	0.205
0.535432	0.2055
0.535781	0.206
0.536129	0.2065
0.536477	0.207
0.536825	0.2075
0.537171	0.208
0.537518	0.2085
0.537863	0.209
0.538208	0.2095
0.538553	0.21
0.538897	0.2105
0.539241	0.211
0.539584	0.2115
0.539927	0.212
0.540269	0.2125
0.540611	0.213
0.540952	0.2135
0.541293	0.214
0.541633	0.2145
0.541972	0.215
0.542312	0.2155
0.54265	0.216
0.542989	0.2165
0.543326	0.217
0.543664	0.2175
0.544	0.218
0.544337	0.2185
0.544673	0.219
0.545008	0.2195
0.545343	0.22
0.545677	0.2205
0.546011	0.221
0.546345	0.2215
0.546678	0.222
0.54701	0.2225
0.547342	0.223
0.547674	0.2235
0.548005	0.224
0.548336	0.2245
0.548666	0.225
0.548996	0.2255
0.549326	0.226
0.549655	0.2265
0.549983	0.227
0.550311	0.2275
0.550639	0.228
0.550966	0.2285
0.551293	0.229
0.551619	0.2295
0.551945	0.23
0.55227	0.2305
0.552595	0.231
0.55292	0.2315
0.553244	0.232
0.553568	0.2325
0.553891	0.233
0.554214	0.2335
0.554537	0.234
0.554859	0.2345
0.55518	0.235
0.555502	0.2355
0.555822	0.236
0.556143	0.2365
0.556463	0.237
0.556782	0.2375
0.557102	0.238
0.55742	0.2385
0.557739	0.239
0.558057	0.2395
0.558374	0.24
0.558691	0.2405
0.559008	0.241
0.559325	0.2415
0.559641	0.242
0.559956	0.2425
0.560271	0.243
0.560586	0.2435
0.560901	0.244
0.561215	0.2445
0.561528	0.245
0.561842	0.2455
0.562155	0.246
0.562467	0.2465
0.562779	0.247
0.563091	0.2475
0.563403	0.248
0.563714	0.2485
0.564024	0.249
0.564334	0.2495
0.564644	0.25
0.564954	0.2505
0.565263	0.251
0.565572	0.2515
0.56588	0.252
0.566188	0.2525
0.566496	0.253
0.566804	0.2535
0.567111	0.254
0.567417	0.2545
0.567723	0.255
0.568029	0.2555
0.568335	0.256
0.56864	0.2565
0.568945	0.257
0.56925	0.2575
0.569554	0.258
0.569858	0.2585
0.570161	0.259
0.570464	0.2595
0.570767	0.26
0.571069	0.2605
0.571372	0.261
0.571673	0.2615
0.571975	0.262
0.572276	0.2625
0.572577	0.263
0.572877	0.2635
0.573177	0.264
0.573477	0.2645
0.573776	0.265
0.574076	0.2655
0.574374	0.266
0.574673	0.2665
0.574971	0.267
0.575269	0.2675
0.575566	0.268
0.575863	0.2685
0.57616	0.269
0.576457	0.2695
0.576753	0.27
0.577049	0.2705
0.577344	0.271
0.57764	0.2715
0.577935	0.272
0.578229	0.2725
0.578523	0.273
0.578817	0.2735
0.579111	0.274
0.579405	0.2745
0.579698	0.275
0.57999	0.2755
0.580283	0.276
0.580575	0.2765
0.580867	0.277
0.581158	0.2775
0.58145	0.278
0.581741	0.2785
0.582031	0.279
0.582322	0.2795
0.582612	0.28
0.582901	0.2805
0.583191	0.281
0.58348	0.2815
0.583769	0.282
0.584058	0.2825
0.584346	0.283
0.584634	0.2835
0.584922	0.284
0.585209	0.2845
0.585496	0.285
0.585783	0.2855
0.58607	0.286
0.586356	0.2865
0.586642	0.287
0.586928	0.2875
0.587213	0.288
0.587498	0.2885
0.587783	0.289
0.588068	0.2895
0.588352	0.29
0.588636	0.2905
0.58892	0.291
0.589203	0.2915
0.589487	0.292
0.589769	0.2925
0.590052	0.293
0.590335	0.2935
0.590617	0.294
0.590899	0.2945
0.59118	0.295
0.591462	0.2955
0.591743	0.296
0.592023	0.2965
0.592304	0.297
0.592584	0.2975
0.592864	0.298
0.593144	0.2985
0.593424	0.299
0.593703	0.2995
0.593982	0.3
0.594261	0.3005
0.594539	0.301
0.594817	0.3015
0.595095	0.302
0.595373	0.3025
0.59565	0.303
0.595927	0.3035
0.596204	0.304
0.596481	0.3045
0.596758	0.305
0.597034	0.3055
0.59731	0.306
0.597585	0.3065
0.597861	0.307
0.598136	0.3075
0.598411	0.308
0.598686	0.3085
0.59896	0.309
0.599234	0.3095
0.599508	0.31
0.599782	0.3105
0.600056	0.311
0.600329	0.3115
0.600602	0.312
0.600875	0.3125
0.601147	0.313
0.60142	0.3135
0.601692	0.314
0.601963	0.3145
0.602235	0.315
0.602506	0.3155
0.602778	0.316
0.603048	0.3165
0.603319	0.317
0.60359	0.3175
0.60386	0.318
0.60413	0.3185
0.6044	0.319
0.604669	0.3195
0.604938	0.32
0.605207	0.3205
0.605476	0.321
0.605745	0.3215
0.606013	0.322
0.606282	0.3225
0.606549	0.323
0.606817	0.3235
0.607085	0.324
0.607352	0.3245
0.607619	0.325
0.607886	0.3255
0.608153	0.326
0.608419	0.3265
0.608685	0.327
0.608951	0.3275
0.609217	0.328
0.609483	0.3285
0.609748	0.329
0.610013	0.3295
0.610278	0.33
0.610543	0.3305
0.610807	0.331
0.611071	0.3315
0.611335	0.332
0.611599	0.3325
0.611863	0.333
0.612126	0.3335
0.61239	0.334
0.612653	0.3345
0.612916	0.335
0.613178	0.3355
0.613441	0.336
0.613703	0.3365
0.613965	0.337
0.614227	0.3375
0.614488	0.338
0.61475	0.3385
0.615011	0.339
0.615272	0.3395
0.615533	0.34
0.615793	0.3405
0.616054	0.341
0.616314	0.3415
0.616574	0.342
0.616834	0.3425
0.617093	0.343
0.617353	0.3435
0.617612	0.344
0.617871	0.3445
0.61813	0.345
0.618388	0.3455
0.618647	0.346
0.618905	0.3465
0.619163	0.347
0.619421	0.3475
0.619679	0.348
0.619936	0.3485
0.620194	0.349
0.620451	0.3495
0.620708	0.35
0.620964	0.3505
0.621221	0.351
0.621477	0.3515
0.621734	0.352
0.62199	0.3525
0.622245	0.353
0.622501	0.3535
0.622756	0.354
0.623012	0.3545
0.623267	0.355
0.623522	0.3555
0.623776	0.356
0.624031	0.3565
0.624285	0.357
0.62454	0.3575
0.624794	0.358
0.625047	0.3585
0.625301	0.359
0.625555	0.3595
0.625808	0.36
0.626061	0.3605
0.626314	0.361
0.626567	0.3615
0.626819	0.362
0.627072	0.3625
0.627324	0.363
0.627576	0.3635
0.627828	0.364
0.62808	0.3645
0.628331	0.365
0.628583	0.3655
0.628834	0.366
0.629085	0.3665
0.629336	0.367
0.629587	0.3675
0.629837	0.368
0.630088	0.3685
0.630338	0.369
0.630588	0.3695
0.630838	0.37
0.631088	0.3705
0.631337	0.371
0.631587	0.3715
0.631836	0.372
0.632085	0.3725
0.632334	0.373
0.632583	0.3735
0.632831	0.374
0.63308	0.3745
0.633328	0.375
0.633576	0.3755
0.633824	0.376
0.634072	0.3765
0.634319	0.377
0.634567	0.3775
0.634814	0.378
0.635061	0.3785
0.635308	0.379
0.635555	0.3795
0.635802	0.38
0.636048	0.3805
0.636295	0.381
0.636541	0.3815
0.636787	0.382
0.637033	0.3825
0.637279	0.383
0.637524	0.3835
0.63777	0.384
0.638015	0.3845
0.63826	0.385
0.638505	0.3855
0.63875	0.386
0.638995	0.3865
0.639239	0.387
0.639484	0.3875
0.639728	0.388
0.639972	0.3885
0.640216	0.389
0.64046	0.3895
0.640704	0.39
0.640947	0.3905
0.641191	0.391
0.641434	0.3915
0.641677	0.392
0.64192	0.3925
0.642163	0.393
0.642405	0.3935
0.642648	0.394
0.64289	0.3945
0.643133	0.395
0.643375	0.3955
0.643617	0.396
0.643858	0.3965
0.6441	0.397
0.644342	0.3975
0.644583	0.398
0.644824	0.3985
0.645065	0.399
0.645306	0.3995
0.645547	0.4
0.645788	0.4005
0.646029	0.401
0.646269	0.4015
0.646509	0.402
0.646749	0.4025
0.646989	0.403
0.647229	0.4035
0.647469	0.404
0.647709	0.4045
0.647948	0.405
0.648188	0.4055
0.648427	0.406
0.648666	0.4065
0.648905	0.407
0.649144	0.4075
0.649382	0.408
0.649621	0.4085
0.649859	0.409
0.650098	0.4095
0.650336	0.41
0.650574	0.4105
0.650812	0.411
0.65105	0.4115
0.651287	0.412
0.651525	0.4125
0.651762	0.413
0.652	0.4135
0.652237	0.414
0.652474	0.4145
0.652711	0.415
0.652947	0.4155
0.653184	0.416
0.653421	0.4165
0.653657	0.417
0.653893	0.4175
0.65413	0.418
0.654366	0.4185
0.654602	0.419
0.654837	0.4195
0.655073	0.42
0.655309	0.4205
0.655544	0.421
0.655779	0.4215
0.656015	0.422
0.65625	0.4225
0.656485	0.423
0.656719	0.4235
0.656954	0.424
0.657189	0.4245
0.657423	0.425
0.657658	0.4255
0.657892	0.426
0.658126	0.4265
0.65836	0.427
0.658594	0.4275
0.658828	0.428
0.659061	0.4285
0.659295	0.429
0.659528	0.4295
0.659762	0.43
0.659995	0.4305
0.660228	0.431
0.660461	0.4315
0.660694	0.432
0.660927	0.4325
0.661159	0.433
0.661392	0.4335
0.661624	0.434
0.661857	0.4345
0.662089	0.435
0.662321	0.4355
0.662553	0.436
0.662785	0.4365
0.663017	0.437
0.663248	0.4375
0.66348	0.438
0.663711	0.4385
0.663943	0.439
0.664174	0.4395
0.664405	0.44
0.664636	0.4405
0.664867	0.441
0.665098	0.4415
0.665328	0.442
0.665559	0.4425
0.66579	0.443
0.66602	0.4435
0.66625	0.444
0.66648	0.4445
0.666711	0.445
0.66694	0.4455
0.66717	0.446
0.6674	0.4465
0.66763	0.447
0.667859	0.4475
0.668089	0.448
0.668318	0.4485
0.668547	0.449
0.668777	0.4495
0.669006	0.45
0.669235	0.4505
0.669464	0.451
0.669692	0.4515
0.669921	0.452
0.67015	0.4525
0.670378	0.453
0.670606	0.4535
0.670835	0.454
0.671063	0.4545
0.671291	0.455
0.671519	0.4555
0.671747	0.456
0.671975	0.4565
0.672202	0.457
0.67243	0.4575
0.672657	0.458
0.672885	0.4585
0.673112	0.459
0.673339	0.4595
0.673567	0.46
0.673794	0.4605
0.674021	0.461
0.674247	0.4615
0.674474	0.462
0.674701	0.4625
0.674927	0.463
0.675154	0.4635
0.67538	0.464
0.675607	0.4645
0.675833	0.465
0.676059	0.4655
0.676285	0.466
0.676511	0.4665
0.676737	0.467
0.676963	0.4675
0.677188	0.468
0.677414	0.4685
0.677639	0.469
0.677865	0.4695
0.67809	0.47
0.678315	0.4705
0.678541	0.471
0.678766	0.4715
0.678991	0.472
0.679216	0.4725
0.67944	0.473
0.679665	0.4735
0.67989	0.474
0.680114	0.4745
0.680339	0.475
0.680563	0.4755
0.680788	0.476
0.681012	0.4765
0.681236	0.477
0.68146	0.4775
0.681684	0.478
0.681908	0.4785
0.682132	0.479
0.682355	0.4795
0.682579	0.48
0.682803	0.4805
0.683026	0.481
0.68325	0.4815
0.683473	0.482
0.683696	0.4825
0.683919	0.483
0.684143	0.4835
0.684366	0.484
0.684588	0.4845
0.684811	0.485
0.685034	0.4855
0.685257	0.486
0.685479	0.4865
0.685702	0.487
0.685925	0.4875
0.686147	0.488
0.686369	0.4885
0.686591	0.489
0.686814	0.4895
0.687036	0.49
0.687258	0.4905
0.68748	0.491
0.687702	0.4915
0.687923	0.492
0.688145	0.4925
0.688367	0.493
0.688588	0.4935
0.68881	0.494
0.689031	0.4945
0.689253	0.495
0.689474	0.4955
0.689695	0.496
0.689916	0.4965
0.690137	0.497
0.690358	0.4975
0.690579	0.498
0.6908	0.4985
0.691021	0.499
0.691242	0.4995
0.691462	0.5
0.691683	0.5005
0.691904	0.501
0.692124	0.5015
0.692344	0.502
0.692565	0.5025
0.692785	0.503
0.693005	0.5035
0.693225	0.504
0.693445	0.5045
0.693665	0.505
0.693885	0.5055
0.694105	0.506
0.694325	0.5065
0.694545	0.507
0.694764	0.5075
0.694984	0.508
0.695203	0.5085
0.695423	0.509
0.695642	0.5095
0.695861	0.51
0.696081	0.5105
0.6963	0.511
0.696519	0.5115
0.696738	0.512
0.696957	0.5125
0.697176	0.513
0.697395	0.5135
0.697614	0.514
0.697833	0.5145
0.698051	0.515
0.69827	0.5155
0.698489	0.516
0.698707	0.5165
0.698926	0.517
0.699144	0.5175
0.699362	0.518
0.699581	0.5185
0.699799	0.519
0.700017	0.5195
0.700235	0.52
0.700453	0.5205
0.700671	0.521
0.700889	0.5215
0.701107	0.522
0.701325	0.5225
0.701543	0.523
0.70176	0.5235
0.701978	0.524
0.702196	0.5245
0.702413	0.525
0.702631	0.5255
0.702848	0.526
0.703065	0.5265
0.703283	0.527
0.7035	0.5275
0.703717	0.528
0.703934	0.5285
0.704151	0.529
0.704368	0.5295
0.704585	0.53
0.704802	0.5305
0.705019	0.531
0.705236	0.5315
0.705453	0.532
0.70567	0.5325
0.705886	0.533
0.706103	0.5335
0.70632	0.534
0.706536	0.5345
0.706753	0.535
0.706969	0.5355
0.707185	0.536
0.707402	0.5365
0.707618	0.537
0.707834	0.5375
0.70805	0.538
0.708267	0.5385
0.708483	0.539
0.708699	0.5395
0.708915	0.54
0.709131	0.5405
0.709347	0.541
0.709562	0.5415
0.709778	0.542
0.709994	0.5425
0.71021	0.543
0.710425	0.5435
0.710641	0.544
0.710857	0.5445
0.711072	0.545
0.711288	0.5455
0.711503	0.546
0.711718	0.5465
0.711934	0.547
0.712149	0.5475
0.712364	0.548
0.71258	0.5485
0.712795	0.549
0.71301	0.5495
0.713225	0.55
0.71344	0.5505
0.713655	0.551
0.71387	0.5515
0.714085	0.552
0.7143	0.5525
0.714515	0.553
0.714729	0.5535
0.714944	0.554
0.715159	0.5545
0.715374	0.555
0.715588	0.5555
0.715803	0.556
0.716017	0.5565
0.716232	0.557
0.716446	0.5575
0.716661	0.558
0.716875	0.5585
0.71709	0.559
0.717304	0.5595
0.717518	0.56
0.717732	0.5605
0.717947	0.561
0.718161	0.5615
0.718375	0.562
0.718589	0.5625
0.718803	0.563
0.719017	0.5635
0.719231	0.564
0.719445	0.5645
0.719659	0.565
0.719873	0.5655
0.720087	0.566
0.720301	0.5665
0.720515	0.567
0.720728	0.5675
0.720942	0.568
0.721156	0.5685
0.721369	0.569
0.721583	0.5695
0.721797	0.57
0.72201	0.5705
0.722224	0.571
0.722437	0.5715
0.722651	0.572
0.722864	0.5725
0.723078	0.573
0.723291	0.5735
0.723504	0.574
0.723718	0.5745
0.723931	0.575
0.724144	0.5755
0.724357	0.576
0.724571	0.5765
0.724784	0.577
0.724997	0.5775
0.72521	0.578
0.725423	0.5785
0.725636	0.579
0.725849	0.5795
0.726062	0.58
0.726275	0.5805
0.726488	0.581
0.726701	0.5815
0.726914	0.582
0.727127	0.5825
0.72734	0.583
0.727553	0.5835
0.727765	0.584
0.727978	0.5845
0.728191	0.585
0.728404	0.5855
0.728616	0.586
0.728829	0.5865
0.729042	0.587
0.729254	0.5875
0.729467	0.588
0.72968	0.5885
0.729892	0.589
0.730105	0.5895
0.730317	0.59
0.73053	0.5905
0.730742	0.591
0.730955	0.5915
0.731167	0.592
0.731379	0.5925
0.731592	0.593
0.731804	0.5935
0.732017	0.594
0.732229	0.5945
0.732441	0.595
0.732654	0.5955
0.732866	0.596
0.733078	0.5965
0.73329	0.597
0.733503	0.5975
0.733715	0.598
0.733927	0.5985
0.734139	0.599
0.734351	0.5995
0.734563	0.6
0.734775	0.6005
0.734988	0.601
0.7352	0.6015
0.735412	0.602
0.735624	0.6025
0.735836	0.603
0.736048	0.6035
0.73626	0.604
0.736472	0.6045
0.736684	0.605
0.736896	0.6055
0.737108	0.606
0.73732	0.6065
0.737532	0.607
0.737744	0.6075
0.737956	0.608
0.738167	0.6085
0.738379	0.609
0.738591	0.6095
0.738803	0.61
0.739015	0.6105
0.739227	0.611
0.739439	0.6115
0.73965	0.612
0.739862	0.6125
0.740074	0.613
0.740286	0.6135
0.740497	0.614
0.740709	0.6145
0.740921	0.615
0.741133	0.6155
0.741345	0.616
0.741556	0.6165
0.741768	0.617
0.74198	0.6175
0.742191	0.618
0.742403	0.6185
0.742615	0.619
0.742826	0.6195
0.743038	0.62
0.74325	0.6205
0.743462	0.621
0.743673	0.6215
0.743885	0.622
0.744097	0.6225
0.744308	0.623
0.74452	0.6235
0.744731	0.624
0.744943	0.6245
0.745155	0.625
0.745366	0.6255
0.745578	0.626
0.74579	0.6265
0.746001	0.627
0.746213	0.6275
0.746425	0.628
0.746636	0.6285
0.746848	0.629
0.747059	0.6295
0.747271	0.63
0.747483	0.6305
0.747694	0.631
0.747906	0.6315
0.748117	0.632
0.748329	0.6325
0.748541	0.633
0.748752	0.6335
0.748964	0.634
0.749176	0.6345
0.749387	0.635
0.749599	0.6355
0.749811	0.636
0.750022	0.6365
0.750234	0.637
0.750445	0.6375
0.750657	0.638
0.750869	0.6385
0.75108	0.639
0.751292	0.6395
0.751504	0.64
0.751715	0.6405
0.751927	0.641
0.752139	0.6415
0.75235	0.642
0.752562	0.6425
0.752774	0.643
0.752986	0.6435
0.753197	0.644
0.753409	0.6445
0.753621	0.645
0.753833	0.6455
0.754044	0.646
0.754256	0.6465
0.754468	0.647
0.75468	0.6475
0.754891	0.648
0.755103	0.6485
0.755315	0.649
0.755527	0.6495
0.755739	0.65
0.75595	0.6505
0.756162	0.651
0.756374	0.6515
0.756586	0.652
0.756798	0.6525
0.75701	0.653
0.757222	0.6535
0.757434	0.654
0.757646	0.6545
0.757858	0.655
0.75807	0.6555
0.758282	0.656
0.758494	0.6565
0.758706	0.657
0.758918	0.6575
0.75913	0.658
0.759342	0.6585
0.759554	0.659
0.759766	0.6595
0.759978	0.66
0.76019	0.6605
0.760402	0.661
0.760614	0.6615
0.760827	0.662
0.761039	0.6625
0.761251	0.663
0.761463	0.6635
0.761675	0.664
0.761888	0.6645
0.7621	0.665
0.762312	0.6655
0.762525	0.666
0.762737	0.6665
0.762949	0.667
0.763162	0.6675
0.763374	0.668
0.763587	0.6685
0.763799	0.669
0.764012	0.6695
0.764224	0.67
0.764437	0.6705
0.764649	0.671
0.764862	0.6715
0.765074	0.672
0.765287	0.6725
0.7655	0.673
0.765712	0.6735
0.765925	0.674
0.766138	0.6745
0.766351	0.675
0.766563	0.6755
0.766776	0.676
0.766989	0.6765
0.767202	0.677
0.767415	0.6775
0.767628	0.678
0.767841	0.6785
0.768054	0.679
0.768267	0.6795
0.76848	0.68
0.768693	0.6805
0.768906	0.681
0.769119	0.6815
0.769332	0.682
0.769545	0.6825
0.769759	0.683
0.769972	0.6835
0.770185	0.684
0.770399	0.6845
0.770612	0.685
0.770825	0.6855
0.771039	0.686
0.771252	0.6865
0.771466	0.687
0.771679	0.6875
0.771893	0.688
0.772106	0.6885
0.77232	0.689
0.772534	0.6895
0.772747	0.69
0.772961	0.6905
0.773175	0.691
0.773389	0.6915
0.773603	0.692
0.773816	0.6925
0.77403	0.693
0.774244	0.6935
0.774458	0.694
0.774672	0.6945
0.774887	0.695
0.775101	0.6955
0.775315	0.696
0.775529	0.6965
0.775743	0.697
0.775958	0.6975
0.776172	0.698
0.776386	0.6985
0.776601	0.699
0.776815	0.6995
0.77703	0.7
0.777244	0.7005
0.777459	0.701
0.777674	0.7015
0.777888	0.702
0.778103	0.7025
0.778318	0.703
0.778533	0.7035
0.778747	0.704
0.778962	0.7045
0.779177	0.705
0.779392	0.7055
0.779607	0.706
0.779823	0.7065
0.780038	0.707
0.780253	0.7075
0.780468	0.708
0.780684	0.7085
0.780899	0.709
0.781114	0.7095
0.78133	0.71
0.781545	0.7105
0.781761	0.711
0.781977	0.7115
0.782192	0.712
0.782408	0.7125
0.782624	0.713
0.78284	0.7135
0.783056	0.714
0.783271	0.7145
0.783487	0.715
0.783704	0.7155
0.78392	0.716
0.784136	0.7165
0.784352	0.717
0.784568	0.7175
0.784785	0.718
0.785001	0.7185
0.785218	0.719
0.785434	0.7195
0.785651	0.72
0.785867	0.7205
0.786084	0.721
0.786301	0.7215
0.786518	0.722
0.786735	0.7225
0.786952	0.723
0.787169	0.7235
0.787386	0.724
0.787603	0.7245
0.78782	0.725
0.788037	0.7255
0.788255	0.726
0.788472	0.7265
0.78869	0.727
0.788907	0.7275
0.789125	0.728
0.789342	0.7285
0.78956	0.729
0.789778	0.7295
0.789996	0.73
0.790214	0.7305
0.790432	0.731
0.79065	0.7315
0.790868	0.732
0.791086	0.7325
0.791304	0.733
0.791523	0.7335
0.791741	0.734
0.79196	0.7345
0.792178	0.735
0.792397	0.7355
0.792616	0.736
0.792835	0.7365
0.793053	0.737
0.793272	0.7375
0.793491	0.738
0.793711	0.7385
0.79393	0.739
0.794149	0.7395
0.794368	0.74
0.794588	0.7405
0.794807	0.741
0.795027	0.7415
0.795247	0.742
0.795466	0.7425
0.795686	0.743
0.795906	0.7435
0.796126	0.744
0.796346	0.7445
0.796566	0.745
0.796787	0.7455
0.797007	0.746
0.797227	0.7465
0.797448	0.747
0.797668	0.7475
0.797889	0.748
0.79811	0.7485
0.798331	0.749
0.798552	0.7495
0.798773	0.75
0.798994	0.7505
0.799215	0.751
0.799436	0.7515
0.799657	0.752
0.799879	0.7525
0.800101	0.753
0.800322	0.7535
0.800544	0.754
0.800766	0.7545
0.800988	0.755
0.80121	0.7555
0.801432	0.756
0.801654	0.7565
0.801876	0.757
0.802099	0.7575
0.802321	0.758
0.802544	0.7585
0.802767	0.759
0.802989	0.7595
0.803212	0.76
0.803435	0.7605
0.803658	0.761
0.803882	0.7615
0.804105	0.762
0.804328	0.7625
0.804552	0.763
0.804775	0.7635
0.804999	0.764
0.805223	0.7645
0.805447	0.765
0.805671	0.7655
0.805895	0.766
0.806119	0.7665
0.806344	0.767
0.806568	0.7675
0.806793	0.768
0.807017	0.7685
0.807242	0.769
0.807467	0.7695
0.807692	0.77
0.807917	0.7705
0.808143	0.771
0.808368	0.7715
0.808593	0.772
0.808819	0.7725
0.809045	0.773
0.809271	0.7735
0.809497	0.774
0.809723	0.7745
0.809949	0.775
0.810175	0.7755
0.810401	0.776
0.810628	0.7765
0.810855	0.777
0.811081	0.7775
0.811308	0.778
0.811535	0.7785
0.811763	0.779
0.81199	0.7795
0.812217	0.78
0.812445	0.7805
0.812672	0.781
0.8129	0.7815
0.813128	0.782
0.813356	0.7825
0.813584	0.783
0.813813	0.7835
0.814041	0.784
0.81427	0.7845
0.814498	0.785
0.814727	0.7855
0.814956	0.786
0.815185	0.7865
0.815415	0.787
0.815644	0.7875
0.815873	0.788
0.816103	0.7885
0.816333	0.789
0.816563	0.7895
0.816793	0.79
0.817023	0.7905
0.817254	0.791
0.817484	0.7915
0.817715	0.792
0.817945	0.7925
0.818176	0.793
0.818407	0.7935
0.818639	0.794
0.81887	0.7945
0.819102	0.795
0.819333	0.7955
0.819565	0.796
0.819797	0.7965
0.820029	0.797
0.820262	0.7975
0.820494	0.798
0.820727	0.7985
0.820959	0.799
0.821192	0.7995
0.821425	0.8
0.821659	0.8005
0.821892	0.801
0.822126	0.8015
0.822359	0.802
0.822593	0.8025
0.822827	0.803
0.823061	0.8035
0.823296	0.804
0.82353	0.8045
0.823765	0.805
0.824	0.8055
0.824235	0.806
0.82447	0.8065
0.824705	0.807
0.824941	0.8075
0.825177	0.808
0.825413	0.8085
0.825649	0.809
0.825885	0.8095
0.826121	0.81
0.826358	0.8105
0.826595	0.811
0.826832	0.8115
0.827069	0.812
0.827306	0.8125
0.827544	0.813
0.827781	0.8135
0.828019	0.814
0.828257	0.8145
0.828496	0.815
0.828734	0.8155
0.828973	0.816
0.829211	0.8165
0.82945	0.817
0.82969	0.8175
0.829929	0.818
0.830169	0.8185
0.830408	0.819
0.830648	0.8195
0.830889	0.82
0.831129	0.8205
0.83137	0.821
0.83161	0.8215
0.831851	0.822
0.832093	0.8225
0.832334	0.823
0.832576	0.8235
0.832817	0.824
0.833059	0.8245
0.833302	0.825
0.833544	0.8255
0.833787	0.826
0.83403	0.8265
0.834273	0.827
0.834516	0.8275
0.83476	0.828
0.835003	0.8285
0.835247	0.829
0.835491	0.8295
0.835736	0.83
0.835981	0.8305
0.836225	0.831
0.83647	0.8315
0.836716	0.832
0.836961	0.8325
0.837207	0.833
0.837453	0.8335
0.837699	0.834
0.837946	0.8345
0.838193	0.835
0.83844	0.8355
0.838687	0.836
0.838934	0.8365
0.839182	0.837
0.83943	0.8375
0.839678	0.838
0.839927	0.8385
0.840175	0.839
0.840424	0.8395
0.840673	0.84
0.840923	0.8405
0.841172	0.841
0.841422	0.8415
0.841673	0.842
0.841923	0.8425
0.842174	0.843
0.842425	0.8435
0.842676	0.844
0.842928	0.8445
0.843179	0.845
0.843431	0.8455
0.843684	0.846
0.843936	0.8465
0.844189	0.847
0.844442	0.8475
0.844696	0.848
0.84495	0.8485
0.845204	0.849
0.845458	0.8495
0.845713	0.85
0.845967	0.8505
0.846223	0.851
0.846478	0.8515
0.846734	0.852
0.84699	0.8525
0.847246	0.853
0.847503	0.8535
0.84776	0.854
0.848017	0.8545
0.848274	0.855
0.848532	0.8555
0.84879	0.856
0.849049	0.8565
0.849308	0.857
0.849567	0.8575
0.849826	0.858
0.850086	0.8585
0.850346	0.859
0.850606	0.8595
0.850867	0.86
0.851128	0.8605
0.85139	0.861
0.851651	0.8615
0.851913	0.862
0.852176	0.8625
0.852438	0.863
0.852701	0.8635
0.852965	0.864
0.853229	0.8645
0.853493	0.865
0.853757	0.8655
0.854022	0.866
0.854287	0.8665
0.854553	0.867
0.854818	0.8675
0.855085	0.868
0.855351	0.8685
0.855618	0.869
0.855886	0.8695
0.856153	0.87
0.856421	0.8705
0.85669	0.871
0.856959	0.8715
0.857228	0.872
0.857498	0.8725
0.857768	0.873
0.858038	0.8735
0.858309	0.874
0.85858	0.8745
0.858852	0.875
0.859124	0.8755
0.859396	0.876
0.859669	0.8765
0.859942	0.877
0.860216	0.8775
0.86049	0.878
0.860765	0.8785
0.861039	0.879
0.861315	0.8795
0.861591	0.88
0.861867	0.8805
0.862143	0.881
0.862421	0.8815
0.862698	0.882
0.862976	0.8825
0.863255	0.883
0.863534	0.8835
0.863813	0.884
0.864093	0.8845
0.864373	0.885
0.864654	0.8855
0.864935	0.886
0.865217	0.8865
0.865499	0.887
0.865782	0.8875
0.866065	0.888
0.866348	0.8885
0.866633	0.889
0.866917	0.8895
0.867202	0.89
0.867488	0.8905
0.867774	0.891
0.868061	0.8915
0.868348	0.892
0.868636	0.8925
0.868924	0.893
0.869213	0.8935
0.869502	0.894
0.869792	0.8945
0.870083	0.895
0.870374	0.8955
0.870665	0.896
0.870957	0.8965
0.87125	0.897
0.871543	0.8975
0.871837	0.898
0.872132	0.8985
0.872427	0.899
0.872722	0.8995
0.873018	0.9
0.873315	0.9005
0.873613	0.901
0.873911	0.9015
0.874209	0.902
0.874508	0.9025
0.874808	0.903
0.875109	0.9035
0.87541	0.904
0.875712	0.9045
0.876014	0.905
0.876317	0.9055
0.876621	0.906
0.876925	0.9065
0.87723	0.907
0.877536	0.9075
0.877843	0.908
0.87815	0.9085
0.878458	0.909
0.878766	0.9095
0.879075	0.91
0.879385	0.9105
0.879696	0.911
0.880008	0.9115
0.88032	0.912
0.880633	0.9125
0.880946	0.913
0.881261	0.9135
0.881576	0.914
0.881892	0.9145
0.882209	0.915
0.882527	0.9155
0.882845	0.916
0.883164	0.9165
0.883484	0.917
0.883805	0.9175
0.884127	0.918
0.884449	0.9185
0.884773	0.919
0.885097	0.9195
0.885422	0.92
0.885748	0.9205
0.886075	0.921
0.886403	0.9215
0.886731	0.922
0.887061	0.9225
0.887392	0.923
0.887723	0.9235
0.888055	0.924
0.888389	0.9245
0.888723	0.925
0.889058	0.9255
0.889395	0.926
0.889732	0.9265
0.890071	0.927
0.89041	0.9275
0.89075	0.928
0.891092	0.9285
0.891434	0.929
0.891778	0.9295
0.892123	0.93
0.892468	0.9305
0.892815	0.931
0.893163	0.9315
0.893513	0.932
0.893863	0.9325
0.894214	0.933
0.894567	0.9335
0.894921	0.934
0.895276	0.9345
0.895632	0.935
0.89599	0.9355
0.896349	0.936
0.896709	0.9365
0.89707	0.937
0.897433	0.9375
0.897797	0.938
0.898163	0.9385
0.898529	0.939
0.898898	0.9395
0.899267	0.94
0.899638	0.9405
0.900011	0.941
0.900384	0.9415
0.90076	0.942
0.901137	0.9425
0.901515	0.943
0.901895	0.9435
0.902277	0.944
0.90266	0.9445
0.903045	0.945
0.903431	0.9455
0.903819	0.946
0.904209	0.9465
0.9046	0.947
0.904994	0.9475
0.905389	0.948
0.905785	0.9485
0.906184	0.949
0.906585	0.9495
0.906987	0.95
0.907391	0.9505
0.907798	0.951
0.908206	0.9515
0.908616	0.952
0.909028	0.9525
0.909443	0.953
0.909859	0.9535
0.910278	0.954
0.910699	0.9545
0.911122	0.955
0.911548	0.9555
0.911976	0.956
0.912406	0.9565
0.912838	0.957
0.913273	0.9575
0.913711	0.958
0.914151	0.9585
0.914594	0.959
0.915039	0.9595
0.915487	0.96
0.915938	0.9605
0.916392	0.961
0.916849	0.9615
0.917308	0.962
0.917771	0.9625
0.918236	0.963
0.918705	0.9635
0.919177	0.964
0.919653	0.9645
0.920131	0.965
0.920613	0.9655
0.921099	0.966
0.921588	0.9665
0.922081	0.967
0.922578	0.9675
0.923079	0.968
0.923583	0.9685
0.924092	0.969
0.924605	0.9695
0.925122	0.97
0.925644	0.9705
0.92617	0.971
0.926701	0.9715
0.927237	0.972
0.927778	0.9725
0.928324	0.973
0.928875	0.9735
0.929431	0.974
0.929993	0.9745
0.930561	0.975
0.931135	0.9755
0.931715	0.976
0.932301	0.9765
0.932894	0.977
0.933494	0.9775
0.9341	0.978
0.934715	0.9785
0.935336	0.979
0.935966	0.9795
0.936604	0.98
0.93725	0.9805
0.937906	0.981
0.93857	0.9815
0.939245	0.982
0.939929	0.9825
0.940624	0.983
0.941331	0.9835
0.942049	0.984
0.942779	0.9845
0.943522	0.985
0.944279	0.9855
0.94505	0.986
0.945837	0.9865
0.946639	0.987
0.947459	0.9875
0.948297	0.988
0.949155	0.9885
0.950034	0.989
0.950935	0.9895
0.951861	0.99
0.952813	0.9905
0.953794	0.991
0.954806	0.9915
0.955852	0.992
0.956936	0.9925
0.958062	0.993
0.959236	0.9935
0.960462	0.994
0.961749	0.9945
0.963105	0.995
0.964543	0.9955
0.966077	0.996
0.967729	0.9965
0.969527	0.997
0.971513	0.9975
0.973754	0.998
0.976365	0.9985
0.979578	0.999
[truncated: 2 more rows]

## Sheet: Fig1e_1
Positive	Negative	Erythrocytes
0.0362895	0	2.67
0.0362781	0	2.67337
0.0362668	0	2.67675
0.0362367	0	2.68012
0.0361861	0	2.68349
0.0361354	0	2.68687
0.0360553	0	2.69024
0.0359718	0	2.69361
0.0358794	0	2.69699
0.0357674	0	2.70036
0.0356555	0	2.70373
0.0355231	0	2.70711
0.0353833	0	2.71048
0.0352382	0	2.71385
0.0350633	0	2.71723
0.0348884	0	2.7206
0.0346962	0	2.72397
0.0344911	0	2.72735
0.0342859	0	2.73072
0.0340567	0	2.73409
0.0338271	0	2.73747
0.033588	0	2.74084
0.033335	0	2.74421
0.0330819	0	2.74759
0.0328062	0	2.75096
0.0325256	0	2.75433
0.0322392	0	2.75771
0.0319344	0	2.76108
0.0316296	0	2.76445
0.0313128	0	2.76783
0.03099	0	2.7712
0.0306658	0	2.77457
0.0303261	0	2.77795
0.0299865	0	2.78132
0.0296378	0	2.78469
0.02928	0	2.78807
0.0289222	0	2.79144
0.02855	0	2.79481
0.0281764	0	2.79819
0.0277994	0	2.80156
0.0274154	0	2.80493
0.0270315	0	2.80831
0.0266407	0	2.81168
0.0262477	0	2.81506
0.0258533	0	2.81843
0.0254518	0	2.8218
0.0250503	0	2.82518
0.0246452	0	2.82855
0.0242376	0	2.83192
0.0238299	0	2.8353
0.0234196	0	2.83867
0.0230093	0	2.84204
0.0225984	0	2.84542
0.0221867	0	2.84879
0.021775	0	2.85216
0.0213633	0	2.85554
0.0209518	0	2.85891
0.020541	0	2.86228
0.0201325	0	2.86566
0.0197241	0	2.86903
0.0193184	0	2.8724
0.018914	0	2.87578
0.0185101	0	2.87915
0.0181109	0	2.88252
0.0177116	0	2.8859
0.0173158	0	2.88927
0.0169232	0	2.89264
0.0165306	0	2.89602
0.0161483	0	2.89939
0.0157666	0	2.90276
0.0153882	0	2.90614
0.0150158	0	2.90951
0.0146433	0	2.91288
0.0142784	0	2.91626
0.0139157	0	2.91963
0.0135551	0	2.923
0.0132033	0	2.92638
0.0128515	0	2.92975
0.0125098	0	2.93312
0.0121745	0	2.9365
0.0118396	0	2.93987
0.0115166	0	2.94324
0.0111935	0	2.94662
0.0108761	0	2.94999
0.0105656	0	2.95336
0.0102551	0	2.95674
0.00995572	0	2.96011
0.00965808	0	2.96348
0.00936595	0	2.96686
0.00908786	0	2.97023
0.00880978	0	2.9736
0.00854115	0	2.97698
0.00827657	0	2.98035
0.00801359	0	2.98372
0.00776253	0	2.9871
0.00751146	0	2.99047
0.00726766	0	2.99384
0.00703014	0	2.99722
0.00679262	0	3.00059
0.00657354	0	3.00396
0.00635534	0	3.00734
0.00614234	0	3.01071
0.00593807	0	3.01408
0.0057338	0	3.01746
0.00553995	0	3.02083
0.00534886	0	3.0242
0.00516049	0	3.02758
0.00498243	0	3.03095
0.00480437	0	3.03432
0.00463743	0	3.0377
0.00447708	0	3.04107
0.00431735	0	3.04444
0.00417049	0	3.04782
0.00402363	0	3.05119
0.00388241	0	3.05456
0.00374771	0.000740179	3.05794
0.003613	0.000791446	3.06131
0.00348886	0.000849585	3.06468
0.00336611	0.000909599	3.06806
0.00324809	0.000973218	3.07143
0.00314103	0.00104029	3.0748
0.00303396	0.00110963	3.07818
0.0029361	0.00118633	3.08155
0.00284182	0.00126527	3.08492
0.00274907	0.00135195	3.0883
0.0026659	0.00144148	3.09167
0.00258272	0.00153564	3.09505
0.00250564	0.00163478	3.09842
0.00243343	0.00173671	3.10179
0.00236122	0.00185128	3.10517
0.0023027	0.00196877	3.10854
0.00224454	0.00209427	3.11191
0.00219127	0.00222392	3.11529
0.00214559	0.00235928	3.11866
0.00209991	0.0025036	3.12203
0.00206282	0.00265212	3.12541
0.00202773	0.0028154	3.12878
0.00199508	0.00298206	3.13215
0.00197059	0.00315848	3.13553
0.0019461	0.00334067	3.1389
0.00193031	0.00352966	3.14227
0.00191926	0.00373339	3.14565
0.00190907	0.00394286	3.14902
0.00191122	0.00416818	3.15239
0.00191338	0.00439743	3.15577
0.00192091	0.00463813	3.15914
0.00193416	0.00488778	3.16251
0.00194742	0.00514638	3.16589
0.00197088	0.00542372	3.16926
0.00199546	0.00570732	3.17263
0.00202459	0.00600808	3.17601
0.00206339	0.00631384	3.17938
0.0021022	0.00663246	3.18275
0.00215248	0.00696522	3.18613
0.00220682	0.00731006	3.1895
0.00226319	0.00767396	3.19287
0.0023305	0.00804382	3.19625
0.0023978	0.0084325	3.19962
0.00247284	0.00882791	3.20299
0.00255359	0.00923771	3.20637
0.00263434	0.00966689	3.20974
0.00273159	0.0101102	3.21311
0.00282895	0.0105716	3.21649
0.00293452	0.0110386	3.21986
0.00305181	0.0115253	3.22323
0.00316909	0.0120222	3.22661
0.00329999	0.0125376	3.22998
0.00343367	0.0130713	3.23335
0.00357162	0.0136163	3.23673
0.00372245	0.014181	3.2401
0.00387329	0.0147516	3.24347
0.00403783	0.0153414	3.24685
0.00420921	0.0159451	3.25022
0.00438287	0.0165696	3.25359
0.00458094	0.0172096	3.25697
0.00477901	0.0178577	3.26034
0.00498787	0.0185255	3.26371
0.00520737	0.0191997	3.26709
0.00542687	0.0198947	3.27046
0.00566708	0.0206025	3.27383
0.00590904	0.0213269	3.27721
0.00615978	0.0220649	3.28058
0.00642755	0.0228089	3.28395
0.00669532	0.023571	3.28733
0.00699031	0.0243395	3.2907
0.00729397	0.0251283	3.29407
0.00760256	0.0259262	3.29745
0.00793414	0.0267341	3.30082
0.00826572	0.0275531	3.30419
0.00861466	0.0283761	3.30757
0.0089754	0.0292143	3.31094
0.00933657	0.0300573	3.31431
0.00972927	0.0309141	3.31769
0.010122	0.0317759	3.32106
0.0105351	0.0326423	3.32443
0.0109751	0.0335154	3.32781
0.011415	0.0343907	3.33118
0.0118852	0.0352748	3.33455
0.0123606	0.0361602	3.33793
0.0128459	0.037049	3.3413
0.0133582	0.0379387	3.34467
0.0138705	0.0388292	3.34805
0.0144091	0.0397201	3.35142
0.0149597	0.0406107	3.35479
0.0155166	0.0414974	3.35817
0.0161274	0.0423819	3.36154
0.0167382	0.0432622	3.36491
0.0173718	0.0441381	3.36829
0.018026	0.045011	3.37166
0.0186802	0.0458738	3.37504
0.0193766	0.0467328	3.37841
0.0200756	0.0475756	3.38178
0.0207911	0.0484125	3.38516
0.0215362	0.0492397	3.38853
0.0222812	0.0500561	3.3919
0.0230805	0.0508663	3.39528
0.0238953	0.05165	3.39865
0.0247205	0.0524267	3.40202
0.025588	0.0531811	3.4054
0.0264556	0.0539254	3.40877
0.0273551	0.0546554	3.41214
0.0282746	0.0553657	3.41552
0.0291959	0.0560666	3.41889
0.0301686	0.0567271	3.42226
0.0311413	0.0573788	3.42564
0.0321486	0.0580057	3.42901
0.033198	0.0586184	3.43238
0.0342474	0.0592138	3.43576
0.0353501	0.0597769	3.43913
0.0364608	0.0603268	3.4425
0.037588	0.0608349	3.44588
0.0387563	0.0613337	3.44925
0.0399245	0.0618056	3.45262
0.0411339	0.0622599	3.456
0.0423604	0.0626959	3.45937
0.0435968	0.0630883	3.46274
0.0449035	0.0634658	3.46612
0.0462103	0.063808	3.46949
0.0475536	0.0641405	3.47286
0.0489279	0.0644472	3.47624
0.0503022	0.0647302	3.47961
0.0517344	0.0649924	3.48298
0.053169	0.0652184	3.48636
0.0546266	0.0654332	3.48973
0.0561217	0.0656176	3.4931
0.0576168	0.0657922	3.49648
0.0591752	0.0659453	3.49985
0.0607497	0.0660731	3.50322
0.0623393	0.0661819	3.5066
0.063984	0.0662675	3.50997
0.0656287	0.0663463	3.51334
0.0673113	0.0664036	3.51672
0.0690157	0.0664521	3.52009
0.0707231	0.0664845	3.52346
0.0724866	0.0665018	3.52684
0.0742501	0.0665095	3.53021
0.0760484	0.0665065	3.53358
0.0778857	0.0665005	3.53696
0.079723	0.0664856	3.54033
0.0816211	0.0664675	3.5437
0.0835269	0.0664444	3.54708
0.0854496	0.0664219	3.55045
0.0874105	0.0663996	3.55382
0.0893713	0.0663815	3.5572
0.0913713	0.0663652	3.56057
0.0933861	0.0663554	3.56394
0.0954101	0.0663554	3.56732
0.0974887	0.0663687	3.57069
0.0995673	0.0663969	3.57406
0.101681	0.0664319	3.57744
0.103821	0.0664902	3.58081
0.105962	0.066558	3.58418
0.108148	0.0666568	3.58756
0.110335	0.066779	3.59093
0.112541	0.0669276	3.5943
0.114773	0.0671078	3.59768
0.117006	0.0672997	3.60105
0.11928	0.0675373	3.60442
0.121563	0.0677965	3.6078
0.123858	0.0681193	3.61117
0.126191	0.0684751	3.61454
0.128525	0.0688631	3.61792
0.130882	0.0693008	3.62129
0.133252	0.0697559	3.62466
0.135624	0.0702923	3.62804
0.138027	0.07086	3.63141
0.14043	0.0715058	3.63478
0.142851	0.0721966	3.63816
0.145289	0.0729248	3.64153
0.147728	0.0737214	3.6449
0.150199	0.0745432	3.64828
0.152673	0.0754886	3.65165
0.155155	0.0764707	3.65503
0.157652	0.0775285	3.6584
0.16015	0.0786447	3.66177
0.162662	0.0798019	3.66515
0.16518	0.0810536	3.66852
0.167702	0.0823398	3.67189
0.17024	0.0837726	3.67527
0.172778	0.0852459	3.67864
0.175326	0.0867894	3.68201
0.177883	0.0884028	3.68539
0.18044	0.090058	3.68876
0.183006	0.0918505	3.69213
0.185573	0.0936823	3.69551
0.188142	0.0956417	3.69888
0.190716	0.0976489	3.70225
0.19329	0.0997264	3.70563
0.195869	0.101883	3.709
0.198448	0.104079	3.71237
0.201028	0.106454	3.71575
0.203608	0.108867	3.71912
0.206189	0.111378	3.72249
0.208767	0.113943	3.72587
0.211345	0.116575	3.72924
0.213922	0.119311	3.73261
0.216495	0.122092	3.73599
0.219068	0.12503	3.73936
0.221637	0.128	3.74273
0.224202	0.131061	3.74611
0.226768	0.134178	3.74948
0.229319	0.137355	3.75285
0.231869	0.140659	3.75623
0.234414	0.144007	3.7596
0.236949	0.147479	3.76297
0.239485	0.150979	3.76635
0.242008	0.15456	3.76972
0.244527	0.158204	3.77309
0.247044	0.161906	3.77647
0.249545	0.165728	3.77984
0.252047	0.169587	3.78321
0.25453	0.173541	3.78659
0.257001	0.177524	3.78996
0.259472	0.181575	3.79333
0.261919	0.185699	3.79671
0.264365	0.18988	3.80008
0.2668	0.194151	3.80345
0.269221	0.198449	3.80683
0.271642	0.202825	3.8102
0.274039	0.20723	3.81357
0.276433	0.211692	3.81695
0.278814	0.216231	3.82032
0.281166	0.220819	3.82369
0.283518	0.225471	3.82707
0.285845	0.230143	3.83044
0.288162	0.234878	3.83381
0.290474	0.239648	3.83719
0.292757	0.244472	3.84056
0.295039	0.249354	3.84393
0.297303	0.254266	3.84731
0.29955	0.259236	3.85068
0.301798	0.264221	3.85405
0.303996	0.269258	3.85743
0.306192	0.274332	3.8608
0.308372	0.279459	3.86417
0.310523	0.284626	3.86755
0.312675	0.289812	3.87092
0.314793	0.295049	3.87429
0.316903	0.300302	3.87767
0.319005	0.305604	3.88104
0.321072	0.310939	3.88441
0.32314	0.316314	3.88779
0.325171	0.321725	3.89116
0.327181	0.327149	3.89453
0.329188	0.33262	3.89791
0.331144	0.338108	3.90128
0.3331	0.343649	3.90465
0.335034	0.349217	3.90803
0.336942	0.354812	3.9114
0.338851	0.360443	3.91477
0.340717	0.366085	3.91815
0.342577	0.371775	3.92152
0.344419	0.377485	3.92489
0.346217	0.383246	3.92827
0.348014	0.38903	3.93164
0.349769	0.394836	3.93502
0.351505	0.400677	3.93839
0.353235	0.406531	3.94176
0.354921	0.41244	3.94514
0.356607	0.418367	3.94851
0.358264	0.424334	3.95188
0.359898	0.430325	3.95526
0.361532	0.436336	3.95863
0.363105	0.442382	3.962
0.364675	0.448442	3.96538
0.366221	0.454564	3.96875
0.367726	0.4607	3.97212
0.369232	0.466865	3.9755
0.370696	0.473055	3.97887
0.37215	0.47926	3.98224
0.373593	0.485508	3.98562
0.374996	0.491769	3.98899
0.376399	0.498075	3.99236
0.377764	0.504396	3.99574
0.379107	0.510738	3.99911
0.380446	0.517103	4.00248
0.381726	0.52348	4.00586
0.383007	0.529899	4.00923
0.384264	0.536328	4.0126
0.385498	0.542783	4.01598
0.386731	0.549248	4.01935
0.387924	0.555728	4.02272
0.389111	0.562225	4.0261
0.390284	0.56873	4.02947
0.391422	0.57526	4.03284
0.39256	0.581794	4.03622
0.393659	0.588337	4.03959
0.394743	0.594885	4.04296
0.395823	0.601438	4.04634
0.396872	0.607996	4.04971
0.397921	0.614556	4.05308
0.39895	0.621113	4.05646
0.399966	0.627668	4.05983
0.400981	0.634218	4.0632
0.401963	0.640763	4.06658
0.402945	0.647303	4.06995
0.403914	0.653822	4.07332
0.404862	0.660333	4.0767
0.40581	0.666821	4.08007
0.406743	0.673299	4.08344
0.407673	0.679758	4.08682
0.408599	0.686194	4.09019
0.409514	0.692612	4.09356
0.410428	0.698983	4.09694
0.411335	0.705341	4.10031
0.412239	0.711656	4.10368
0.413142	0.717955	4.10706
0.41404	0.72422	4.11043
0.414939	0.730436	4.1138
0.41584	0.736617	4.11718
0.416743	0.742739	4.12055
0.417646	0.748843	4.12392
0.418558	0.754889	4.1273
0.41947	0.760906	4.13067
0.420386	0.766874	4.13404
0.421312	0.772773	4.13742
0.422237	0.778631	4.14079
0.423187	0.78442	4.14416
0.424145	0.790189	4.14754
0.425108	0.79589	4.15091
0.426096	0.801544	4.15428
0.427085	0.80713	4.15766
0.428094	0.812646	4.16103
0.429117	0.818128	4.1644
0.430141	0.82353	4.16778
0.431204	0.828909	4.17115
0.432268	0.834215	4.17452
0.433361	0.839458	4.1779
0.434494	0.844624	4.18127
0.435627	0.849728	4.18464
0.436808	0.854808	4.18802
0.437999	0.859802	4.19139
0.439205	0.864767	4.19476
0.440456	0.869646	4.19814
0.441707	0.87447	4.20151
0.443002	0.879235	4.20488
0.444317	0.883938	4.20826
0.445642	0.88862	4.21163
0.447057	0.89322	4.21501
0.448472	0.897786	4.21838
0.449929	0.902261	4.22175
0.451426	0.906693	4.22513
0.452924	0.911086	4.2285
0.454495	0.915421	4.23187
0.456073	0.919735	4.23525
0.457679	0.923967	4.23862
0.459339	0.928168	4.24199
0.460998	0.9323	4.24537
0.462749	0.936395	4.24874
0.464527	0.940461	4.25211
0.466324	0.944474	4.25549
0.468201	0.948468	4.25886
0.470078	0.95238	4.26223
0.47201	0.956268	4.26561
0.473977	0.960111	4.26898
0.475947	0.963919	4.27235
0.478006	0.967705	4.27573
0.480065	0.971438	4.2791
0.482178	0.975153	4.28247
0.484358	0.978795	4.28585
0.486538	0.982417	4.28922
0.488808	0.986007	4.29259
0.491093	0.989563	4.29597
0.493403	0.993101	4.29934
0.495777	0.996575	4.30271
0.498151	1.00003	4.30609
0.500587	1.00343	4.30946
0.503049	1.00681	4.31283
0.505524	1.01016	4.31621
0.508095	1.01347	4.31958
0.510666	1.01676	4.32295
0.513288	1.01997	4.32633
0.515955	1.02316	4.3297
0.518623	1.0263	4.33307
0.521362	1.02941	4.33645
0.524105	1.03249	4.33982
0.526875	1.03551	4.34319
0.52969	1.03851	4.34657
0.532506	1.04141	4.34994
0.535387	1.0443	4.35331
0.538285	1.04713	4.35669
0.541199	1.04991	4.36006
0.544171	1.05266	4.36343
0.547142	1.05532	4.36681
0.550146	1.05794	4.37018
0.55317	1.06046	4.37355
0.556195	1.06295	4.37693
0.559266	1.06538	4.3803
0.562336	1.06774	4.38367
0.565429	1.07005	4.38705
0.568548	1.07223	4.39042
0.571666	1.07437	4.39379
0.574819	1.0764	4.39717
0.577975	1.07839	4.40054
0.581139	1.08029	4.40391
0.584317	1.0821	4.40729
0.587495	1.08383	4.41066
0.590684	1.08541	4.41403
0.593878	1.08695	4.41741
0.597073	1.08837	4.42078
0.600276	1.08973	4.42415
0.603479	1.09099	4.42753
0.606681	1.0921	4.4309
0.609881	1.09311	4.43427
0.61308	1.09398	4.43765
0.616269	1.0948	4.44102
0.619458	1.09548	4.44439
0.622639	1.09607	4.44777
0.625811	1.09653	4.45114
0.628982	1.09683	4.45451
0.632133	1.09704	4.45789
0.635278	1.09709	4.46126
0.638413	1.09708	4.46463
0.641513	1.09693	4.46801
0.644613	1.09664	4.47138
0.647686	1.09619	4.47475
0.650745	1.0956	4.47813
0.653801	1.09493	4.4815
0.656814	1.09408	4.48487
0.659827	1.09317	4.48825
0.662813	1.09208	4.49162
0.665772	1.09084	4.49499
0.668731	1.08946	4.49837
0.671616	1.08792	4.50174
0.674493	1.08634	4.50512
0.67735	1.08455	4.50849
0.680163	1.08269	4.51186
0.682976	1.08061	4.51524
0.68574	1.07842	4.51861
0.688486	1.0761	4.52198
0.691221	1.07364	4.52536
0.693896	1.07112	4.52873
0.69657	1.06841	4.5321
0.699183	1.0656	4.53548
0.701749	1.06258	4.53885
0.704316	1.05946	4.54222
0.706806	1.05626	4.5456
0.709295	1.0529	4.54897
0.711752	1.04949	4.55234
0.714162	1.04587	4.55572
0.716572	1.04217	4.55909
0.718916	1.03832	4.56246
0.721247	1.03437	4.56584
0.723548	1.03035	4.56921
0.725759	1.02619	4.57258
0.72797	1.02197	4.57596
0.730126	1.01755	4.57933
0.732254	1.01306	4.5827
0.734375	1.00848	4.58608
0.736421	1.00381	4.58945
0.738467	0.999082	4.59282
0.740471	0.994211	4.5962
0.742435	0.989295	4.59957
0.744399	0.984229	4.60294
0.746257	0.979114	4.60632
0.748105	0.973931	4.60969
0.749925	0.968672	4.61306
0.751688	0.963378	4.61644
0.753451	0.957941	4.61981
0.755153	0.952473	4.62318
0.756837	0.946921	4.62656
0.758506	0.941329	4.62993
0.760111	0.935691	4.6333
0.761715	0.929989	4.63668
0.763256	0.924263	4.64005
0.764753	0.918434	4.64342
0.76625	0.912588	4.6468
0.767662	0.906698	4.65017
0.769075	0.900781	4.65354
0.770455	0.894836	4.65692
0.771792	0.888844	4.66029
0.773129	0.882835	4.66366
0.774401	0.876782	4.66704
0.775662	0.870721	4.67041
0.776897	0.864638	4.67378
0.778058	0.858542	4.67716
0.779219	0.852434	4.68053
0.780321	0.846306	4.6839
0.781396	0.840172	4.68728
0.782463	0.834033	4.69065
0.783462	0.827892	4.69402
0.784461	0.821749	4.6974
0.78542	0.815608	4.70077
0.786343	0.809468	4.70414
0.787266	0.80334	4.70752
0.788095	0.797216	4.71089
0.788919	0.791107	4.71426
0.789708	0.785003	4.71764
0.790436	0.778912	4.72101
0.791164	0.772844	4.72438
0.791829	0.766789	4.72776
0.792475	0.760765	4.73113
0.793105	0.754749	4.7345
0.793667	0.748761	4.73788
0.79423	0.742789	4.74125
0.794726	0.736842	4.74462
0.795179	0.730933	4.748
0.795629	0.725045	4.75137
0.79597	0.719196	4.75474
0.79631	0.713359	4.75812
0.796607	0.707557	4.76149
0.79685	0.701784	4.76486
0.797094	0.696047	4.76824
0.797251	0.690352	4.77161
0.797395	0.684675	4.77498
0.797502	0.679045	4.77836
0.79752	0.673427	4.78173
0.797538	0.66785	4.78511
0.797456	0.662311	4.78848
0.797331	0.656815	4.79185
0.797192	0.651355	4.79523
0.79695	0.645909	4.7986
0.796707	0.640513	4.80197
0.796399	0.635133	4.80535
0.796034	0.629801	4.80872
0.79567	0.624503	4.81209
0.795163	0.619236	4.81547
0.794651	0.614006	4.81884
0.79407	0.608789	4.82221
0.793379	0.603616	4.82559
0.792688	0.598464	4.82896
0.791883	0.593361	4.83233
0.79105	0.588283	4.83571
0.790185	0.583226	4.83908
0.789205	0.578203	4.84245
0.788224	0.57319	4.84583
0.787137	0.56822	4.8492
0.785988	0.563269	4.85257
0.784827	0.558352	4.85595
0.783462	0.553456	4.85932
0.782096	0.548573	4.86269
0.780654	0.543718	4.86607
0.779124	0.538872	4.86944
0.777594	0.534065	4.87281
0.775915	0.529269	4.87619
0.774217	0.524492	4.87956
0.772463	0.519731	4.88293
0.770582	0.514979	4.88631
0.768701	0.510249	4.88968
0.766641	0.505525	4.89305
0.764514	0.500827	4.89643
0.76236	0.496136	4.8998
0.760054	0.491454	4.90317
0.757748	0.486782	4.90655
0.755342	0.482114	4.90992
0.752856	0.477462	4.91329
0.750371	0.472814	4.91667
0.747703	0.468175	4.92004
0.745031	0.46354	4.92341
0.742256	0.458909	4.92679
0.739323	0.454282	4.93016
0.73639	0.449657	4.93353
0.733311	0.445038	4.93691
0.7302	0.44042	4.94028
0.727046	0.435803	4.94365
0.723758	0.431186	4.94703
0.720469	0.42657	4.9504
0.717065	0.421954	4.95377
0.713601	0.417337	4.95715
0.710119	0.412718	4.96052
0.706405	0.408097	4.96389
0.702691	0.403475	4.96727
0.698896	0.398851	4.97064
0.695017	0.394226	4.97401
0.691138	0.389596	4.97739
0.687115	0.384964	4.98076
0.683078	0.380328	4.98413
0.678991	0.37569	4.98751
0.6748	0.37105	4.99088
0.67061	0.366407	4.99425
0.666267	0.361762	4.99763
0.661872	0.357112	5.001
0.657455	0.352461	5.00437
0.652922	0.347808	5.00775
0.648389	0.343154	5.01112
0.643785	0.338498	5.01449
0.63913	0.333841	5.01787
0.634474	0.329184	5.02124
0.629704	0.324527	5.02461
0.624933	0.319871	5.02799
0.620104	0.315216	5.03136
0.615193	0.310562	5.03473
0.610282	0.30591	5.03811
0.605294	0.301264	5.04148
0.60029	0.296621	5.04485
0.595268	0.291986	5.04823
0.590191	0.287353	5.0516
0.585113	0.282728	5.05497
0.579993	0.27811	5.05835
0.574851	0.2735	5.06172
0.569704	0.268905	5.0651
0.564497	0.264317	5.06847
0.55929	0.259746	5.07184
0.554067	0.255181	5.07522
0.548827	0.250631	5.07859
0.543587	0.246099	5.08196
0.538331	0.241586	5.08534
0.533075	0.237096	5.08871
0.527816	0.232614	5.09208
0.522552	0.228163	5.09546
0.517289	0.223721	5.09883
0.512035	0.219308	5.1022
0.506784	0.214924	5.10558
0.501539	0.210567	5.10895
0.496321	0.206243	5.11232
0.491104	0.201929	5.1157
0.485911	0.197658	5.11907
0.480734	0.193406	5.12244
0.475559	0.189202	5.12582
0.470434	0.185034	5.12919
0.465309	0.180894	5.13256
0.460219	0.176798	5.13594
0.455175	0.172718	5.13931
0.450131	0.168693	5.14268
0.445172	0.1647	5.14606
0.440228	0.160773	5.14943
0.435309	0.156885	5.1528
0.430458	0.153025	5.15618
0.425607	0.149222	5.15955
0.420826	0.145439	5.16292
0.416076	0.141738	5.1663
0.411341	0.138074	5.16967
0.406725	0.134472	5.17304
0.40211	0.130919	5.17642
0.397578	0.127395	5.17979
0.393119	0.123941	5.18316
0.38866	0.120514	5.18654
0.384327	0.117196	5.18991
0.380001	0.113916	5.19328
0.375725	0.110689	5.19666
0.371536	0.107519	5.20003
0.367347	0.104379	5.2034
0.363289	0.101335	5.20678
0.359267	0.0983227	5.21015
0.355285	0.095416	5.21352
0.35146	0.0925501	5.2169
0.347635	0.0897351	5.22027
0.343906	0.086985	5.22364
0.340235	0.0842622	5.22702
0.33657	0.0816704	5.23039
0.333056	0.0791085	5.23376
0.329541	0.076633	5.23714
0.326107	0.0742035	5.24051
0.322769	0.0718231	5.24388
0.319432	0.0695196	5.24726
0.316282	0.0672431	5.25063
0.313159	0.0651142	5.254
0.310082	0.0630105	5.25738
0.307117	0.0609774	5.26075
0.304151	0.0589944	5.26412
0.301297	0.0570569	5.2675
0.298487	0.0552199	5.27087
0.295699	0.0534159	5.27424
0.293056	0.0517285	5.27762
0.290413	0.0500695	5.28099
0.287884	0.0484762	5.28436
0.285449	0.0469355	5.28774
0.283014	0.0454358	5.29111
0.280718	0.0440579	5.29448
0.278426	0.0427139	5.29786
0.276188	0.0414555	5.30123
0.274035	0.0402278	5.3046
0.271882	0.0390593	5.30798
0.269841	0.0379569	5.31135
0.267828	0.0368981	5.31472
0.265855	0.0359437	5.3181
0.264022	0.0350164	5.32147
0.262189	0.0341637	5.32484
0.260429	0.0333432	5.32822
0.258711	0.0325746	5.33159
0.257	0.0318846	5.33496
0.255391	0.0312385	5.33834
0.253782	0.0306734	5.34171
0.252222	0.0301297	5.34509
0.250716	0.0296513	5.34846
0.24921	0.029209	5.35183
0.247825	0.0288164	5.35521
0.246454	0.0284988	5.35858
0.245108	0.0282165	5.36195
0.243816	0.0280003	5.36533
0.242524	0.0278023	5.3687
0.241284	0.0276595	5.37207
0.240064	0.0275593	5.37545
0.238854	0.0275088	5.37882
0.2377	0.027515	5.38219
0.236546	0.0275432	5.38557
0.235435	0.027631	5.38894
0.234357	0.0277345	5.39231
0.233279	0.0278839	5.39569
0.232243	0.0280781	5.39906
0.231208	0.0283174	5.40243
0.230187	0.0285959	5.40581
0.229186	0.0288879	5.40918
0.228185	0.0292291	5.41255
0.227206	0.0295873	5.41593
0.226233	0.0299892	5.4193
0.225266	0.0304227	5.42267
0.224316	0.0308833	5.42605
0.223367	0.031376	5.42942
0.222422	0.0318791	5.43279
0.22148	0.0324184	5.43617
0.220537	0.0329745	5.43954
0.219595	0.0335668	5.44291
0.218653	0.0341779	5.44629
0.217709	0.0348027	5.44966
0.216762	0.0354508	5.45303
0.215815	0.0361061	5.45641
0.214853	0.0367878	5.45978
0.213889	0.0374802	5.46315
0.212917	0.0381915	5.46653
0.21193	0.0389129	5.4699
0.210943	0.0396404	5.47327
0.209937	0.0403804	5.47665
0.208926	0.0411242	5.48002
0.207909	0.0418808	5.48339
0.206869	0.0426399	5.48677
0.205828	0.0434029	5.49014
0.204763	0.0441675	5.49351
0.20368	0.0449329	5.49689
0.202596	0.0456987	5.50026
0.20147	0.0464631	5.50363
0.200343	0.0472216	5.50701
0.199199	0.047976	5.51038
0.198033	0.0487252	5.51375
0.196867	0.0494666	5.51713
0.195666	0.0502047	5.5205
0.194459	0.0509248	5.52387
0.193238	0.0516385	5.52725
0.191978	0.0523327	5.53062
0.190718	0.0530164	5.53399
0.189422	0.0536886	5.53737
0.188109	0.0543433	5.54074
0.186792	0.0549917	5.54411
0.185437	0.0555966	5.54749
0.184081	0.0561927	5.55086
0.182704	0.0567641	5.55423
0.181307	0.0573183	5.55761
0.179909	0.0578564	5.56098
0.178465	0.0583614	5.56435
0.177017	0.058855	5.56773
0.175553	0.0592955	5.5711
0.174056	0.059724	5.57447
0.17256	0.0601236	5.57785
0.171036	0.0605	5.58122
0.169504	0.0608577	5.58459
0.167965	0.0611629	5.58797
0.166399	0.0614521	5.59134
0.164833	0.0616918	5.59471
0.163244	0.0619159	5.59809
0.161642	0.0621087	5.60146
0.160038	0.0622706	5.60483
0.158401	0.0624113	5.60821
0.156765	0.0624883	5.61158
0.155118	0.0625489	5.61495
0.15346	0.0625659	5.61833
0.151802	0.0625646	5.6217
0.150127	0.0625324	5.62508
0.14845	0.0624579	5.62845
0.146768	0.0623588	5.63182
0.145075	0.0622042	5.6352
0.143381	0.0620357	5.63857
0.141679	0.0618262	5.64194
0.139974	0.061597	5.64532
0.138269	0.0613396	5.64869
0.136561	0.0610315	5.65206
0.134853	0.0606988	5.65544
0.133146	0.0603239	5.65881
0.131439	0.0599374	5.66218
0.129731	0.0595155	5.66556
0.128029	0.0590695	5.66893
0.126327	0.0585945	5.6723
0.12463	0.0580801	5.67568
0.122944	0.0575498	5.67905
0.121257	0.0569829	5.68242
0.119585	0.0564063	5.6858
0.117915	0.0558016	5.68917
0.11625	0.0551718	5.69254
0.114601	0.0545161	5.69592
0.112952	0.0538346	5.69929
0.111319	0.0531444	5.70266
0.109695	0.0524259	5.70604
0.108074	0.0516991	5.70941
0.106493	0.05095	5.71278
0.104912	0.0501827	5.71616
0.103347	0.0493992	5.71953
0.101801	0.0486002	5.7229
0.100256	0.047796	5.72628
0.0987431	0.0469745	5.72965
0.0972351	0.0461463	5.73302
0.0957393	0.0453033	5.7364
0.0942719	0.0444522	5.73977
0.0928044	0.043595	5.74314
0.0913844	0.0427301	5.74652
0.0899831	0.0418629	5.74989
0.0885884	0.0409885	5.75326
0.0872357	0.0401118	5.75664
0.085883	0.0392309	5.76001
0.0845581	0.0383496	5.76338
0.0832556	0.0374681	5.76676
0.0819531	0.036587	5.77013
0.080701	0.0357065	5.7735
0.0794503	0.0348291	5.77688
0.0782301	0.0339549	5.78025
0.0770572	0.0330854	5.78362
0.0758843	0.0322212	5.787
0.0747584	0.0313597	5.79037
0.0736435	0.0305064	5.79374
0.0725415	0.0296569	5.79712
0.0714828	0.0288221	5.80049
0.0704242	0.0279937	5.80386
0.0694022	0.0271738	5.80724
0.0684002	0.026364	5.81061
0.0674033	0.0255587	5.81398
0.0664807	0.0247712	5.81736
0.065558	0.0239899	5.82073
0.0646647	0.0232288	5.8241
0.0638029	0.0224765	5.82748
0.0629411	0.0217342	5.83085
0.0621293	0.0210059	5.83422
0.061323	0.0202829	5.8376
0.0605342	0.0195887	5.84097
0.0597826	0.018901	5.84434
0.059031	0.0182323	5.84772
0.0583324	0.0175745	5.85109
0.0576526	0.0169273	5.85446
0.0569816	0.016298	5.85784
0.0563587	0.0156751	5.86121
0.0557357	0.0150858	5.86458
0.0551406	0.0145029	5.86796
0.0545662	0.0139359	5.87133
0.0539918	0.0133812	5.8747
0.0534638	0.0128365	5.87808
0.0529362	0.0123158	5.88145
0.0524323	0.0118027	5.88482
0.0519622	0.0113163	5.8882
0.0514921	0.010837	5.89157
0.0510608	0.0103723	5.89494
0.0506374	0.00992028	5.89832
0.0502231	0.00947719	5.90169
0.0498367	0.00906239	5.90507
0.0494503	0.00865497	5.90844
0.0490871	0.00826642	5.91181
0.0487354	0.00788517	5.91519
0.0483871	0.0075166	5.91856
0.0480749	0.00716292	5.92193
0.0477628	0.00681817	5.92531
0.0474668	0.00649661	5.92868
0.0471868	0.00618065	5.93205
0.0469068	0.00587995	5.93543
0.0466481	0.00558633	5.9388
0.0463912	0.00530312	5.94217
0.0461413	0.00503629	5.94555
0.0459051	0.00477773	5.94892
0.0456689	0.00453571	5.95229
0.0454486	0.00429783	5.95567
0.0452334	0.00407221	5.95904
0.045021	0.00385378	5.96241
0.0448216	0.00364434	5.96579
0.0446222	0.00344931	5.96916
0.0444283	0.00326035	5.97253
0.0442381	0.0030835	5.97591
0.0440481	0.00290983	5.97928
0.0438649	0.00274563	5.98265
0.0436817	0.00258901	5.98603
0.0435007	0.00244051	5.9894
0.0433223	0.00230178	5.99277
0.043144	0.00216646	5.99615
0.0429661	0.00204097	5.99952
0.0427881	0.00191799	6.00289
0.0426095	0.00180204	6.00627
0.0424291	0.00169342	6.00964
0.0422486	0.0015915	6.01301
0.0420653	0.00149566	6.01639
0.0418807	0.00140182	6.01976
0.0416954	0.00131515	6.02313
0.0415037	0.00123113	6.02651
0.0413121	0.00115327	6.02988
0.0411143	0.00108019	6.03325
0.040911	0.00101085	6.03663
0.0407076	0.000946212	6.04

## Sheet: Fig1e_2
tpr	fpr
0	0
0.0163934	0
0.0163934	0.0227273
0.0327869	0.0227273
0.0491803	0.0227273
0.0655738	0.0227273
0.0819672	0.0227273
0.0983607	0.0227273
0.114754	0.0227273
0.131148	0.0227273
0.147541	0.0227273
0.163934	0.0454545
0.196721	0.0454545
0.196721	0.0681818
0.213115	0.0681818
0.229508	0.0681818
0.245902	0.0681818
0.245902	0.0909091
0.262295	0.0909091
0.278689	0.0909091
0.311475	0.0909091
0.311475	0.113636
0.327869	0.113636
0.344262	0.113636
0.360656	0.136364
0.377049	0.136364
0.393443	0.136364
0.393443	0.159091
0.409836	0.159091
0.409836	0.181818
0.409836	0.204545
0.442623	0.204545
0.459016	0.204545
0.491803	0.204545
0.491803	0.227273
0.491803	0.25
0.491803	0.295455
0.52459	0.295455
0.540984	0.295455
0.540984	0.318182
0.57377	0.318182
0.57377	0.340909
0.57377	0.386364
0.590164	0.386364
0.622951	0.386364
0.639344	0.454545
0.672131	0.454545
0.672131	0.477273
0.688525	0.477273
0.704918	0.522727
0.704918	0.545455
0.704918	0.568182
0.704918	0.590909
0.704918	0.613636
0.721311	0.613636
0.737705	0.636364
0.754098	0.636364
0.754098	0.659091
0.754098	0.681818
0.754098	0.704545
0.754098	0.727273
0.770492	0.727273
0.786885	0.727273
0.786885	0.75
0.786885	0.772727
0.786885	0.795455
0.786885	0.818182
0.803279	0.818182
0.819672	0.863636
0.819672	0.886364
0.836066	0.886364
0.852459	0.886364
0.868852	0.886364
0.868852	0.909091
0.885246	0.909091
0.901639	0.909091
0.918033	0.931818
0.918033	0.954545
0.918033	0.977273
0.934426	0.977273
0.967213	0.977273
0.983607	0.977273
0.983607	1
1	1

[truncated: 128 more sheets: Fig1f_1, Fig1f_2, Fig1g_1, Fig1g_2, Fig1h_1, Fig1h_2, Fig1i_1, Fig1i_2, Fig2a, Fig2b, Fig2c, Fig2d, Fig2e, Fig2f, Fig2g, Fig2h, Fig2i, Fig3a_1, Fig3a_2, Fig3a_3 …]
